# Supplementary material for: Identification of an Osteochondral Erosion Process in Gout Driven by Fibrinogen‐Integrin Activation and Local MSU Crystallization
Source: Adv Sci (Weinh). 2026 Jul 13:e76383. Online ahead of print. doi: 10.1002/advs.76383 (PMC13360169; doi:10.1002/advs.76383)
Supplement: Supplementary file 2 — Supporting File 2: advs76383‐sup‐0002‐TableS1.xlsx. [file ADVS-9999-e76383-s007.xlsx]

## Sheet: Sheet1
Table S1. Protein list from Venn diagram.
	Sham VS Injury	Sham VS MSU	Sham VS Injury+MSU		Sham VS Injury	Sham VS MSU	Sham VS Injury+MSU		Sham VS Injury	Sham VS MSU	Sham VS Injury+MSU		Sham VS Injury	Sham VS MSU	Sham VS Injury+MSU		Sham VS Injury	Sham VS MSU	Sham VS Injury+MSU		Sham VS Injury	Sham VS MSU	Sham VS Injury+MSU		Sham VS Injury	Sham VS MSU	Sham VS Injury+MSU
	TRUE	TRUE	TRUE		FALSE	TRUE	TRUE		TRUE	FALSE	TRUE		FALSE	FALSE	TRUE		TRUE	TRUE	FALSE		FALSE	TRUE	FALSE		TRUE	FALSE	FALSE
Counts	1			Counts	28			Counts	30			Counts	107			Counts	5			Counts	133			Counts	37
Values		P70271		Values		Q8VCC1		Values		P22907		Values		Q8BGT5		Values		Q3UQA7		Values		Q60598		Values		Q9D0M0
						Q6IQX8				Q8BS95				B2RY04				Q9CY02				O55111				Q8CD92
						Q6PFQ7				P58681				Q6DFV5				Q8BVA5				Q5XG71				Q9CWK3
						P03977				Q9CQL1				P49749				Q9CY16				Q9DC07				P37804
						O88630				Q61508				Q9CQZ1				Q9JJ59				Q8BGB5				P03893
						Q9QYY8				P41242				Q99LT0								Q9CPX8				Q8R3U1
						P56392				Q06890				P70662								P47879				Q9WUA1
						Q5QNQ9				Q80XH4				Q9QZ57								Q9D1L0				Q8VCR7
						O09005				Q99P68				Q8R3Q0								P30115				P01671
						Q8CHG7				A6X935				Q9DCV4								P01843				Q8VD58
						P22725				P24604				Q8VD04								Q08775				Q3ULF4
						P61971				Q9WVL1				P56960								Q62318				P48759
						Q3V1D3				O88186				P62192								Q8BYW9				Q00651
						Q8CGC4				P52633				P25916								Q921T2				Q5I2A0
						Q62470				Q8BJM5				Q64176								Q3TC33				Q0GUM3
						P04230				Q69ZK5				P97823								Q8QZZ7				Q9WTR1
						Q6P5G0				P33622				O88343								P56485				Q9QXC1
						Q9ET26				P41317				Q8BGC0								Q5FW60				P11276
						Q9Z2N8				O08900				P00920								A2A699				P63318
						Q66JQ7				P29788				P52912								Q8BHT6				Q9DAD6
						Q6PCN3				Q9JHK4				Q8CFV9								Q9CR39				P59481
						O54790				Q9D565				E9Q6P5								P58196				P32261
						P08101				Q61247				Q9Z184								Q62440				Q75N73
						Q6X893				Q01815				Q922B2								P35343				Q8BTZ4
						Q8R3C6				E9PV24				O09130								Q99LZ3				Q61176
						Q8BX90				P31695				P53612								P04370				Q3UQ84
						P18526				P06837				Q2KN98								Q5EBH1				Q01339
						P20040				Q8VCM7				P80317								P18533				Q91WP6
										P70348				P46935								Q8BZF8				Q9EQW6
										Q8K0E8				Q9CSN1								Q9D967				O35930
														E1U8D0								Q810Q5				O70571
														Q68FL4								Q00558				Q3ZK22
														Q8K339								O88668				O55071
														Q91WE1								Q99PW4				Q78HU7
														Q922Q1								Q8CFI5				Q8R5M8
														Q9CWX9								Q6PCN7				Q8VI56
														P51450								O09165				O88736
														Q9ET66								P36371
														Q9DCJ9								Q9QUH0
														Q64433								Q99KR7
														Q8CIE6								P03903
														Q6PD28								O08997
														Q8VDP2								Q9JJD0
														Q9ESM6								Q9CYQ7
														Q8VCS3								P97386
														Q8R121								Q99LH2
														P39655								P55096
														Q8R2G6								P70170
														Q09143								P47955
														Q9R078								Q9D975
														P18528								Q64518
														Q9D958								Q8VDF3
														Q9CPQ3								Q7TPS5
														Q91XB0								Q3TUH1
														Q9CWU9								Q3TLI0
														Q8K0Z7								P01669
														Q9JLF6								Q3UCV8
														O08784								Q61025
														Q9Z2B5								Q8K0C4
														Q922K7								Q8BRN9
														P23591								Q9DC63
														Q6DVA0								Q8CGC6
														Q8C3X2								Q07079
														Q9CQF9								Q9WVQ0
														Q9D808								Q9WVP1
														P08680								Q9CZM2
														P26450								O08710
														P04627								Q8C208
														Q91XI1								Q9CY52
														P62746								G3XA57
														B9EJR8								Q8K2Y9
														P83093								Q5S006
														Q9CXU1								Q8K209
														Q3TXX3								Q8C754
														A2AQ19								Q8N7N5
														Q6DFW4								Q6SJQ7
														Q99LB2								Q14AX6
														Q61712								P55012
														Q5MJS3								P21570
														Q6P3A9								Q9WTP7
														Q5I043								Q9CQD1
														P20918								Q8BWU5
														Q78Y63								Q9QYF1
														Q07456								Q8C708
														Q8VE28								A2A863
														Q9DCT8								Q920L1
														P01821								P21279
														Q3UTJ2								Q8VCF1
														Q9Z1D1								Q9JM90
														P60879								Q61495
														Q9CQD4								Q8JZY2
														Q8R366								Q61730
														Q7TMS5								Q9Z2C4
														P19182								Q8VD62
														Q05816								Q9JKF4
														Q9CY21								Q9D478
														Q8BIP0								Q6P9S7
														Q8K4G1								Q9Z0G2
														Q6P6J0								O89023
														Q8VCA8								Q6IME9
														Q62082								Q9Z2R9
														Q8VDF2								P58069
														Q8BIZ6								Q8K301
														O08583								Q5DTJ9
														P61264								O88536
														P07743								Q9D6T0
														Q91XD7								P56380
																						P31996
																						Q9CPT3
																						Q9D3P8
																						Q9DCC7
																						Q5SYL3
																						P01845
																						Q61165
																						Q8BL74
																						Q6PB44
																						Q3TRJ4
																						Q7TPQ9
																						Q9JJA2
																						Q7TPD7
																						Q8BJU2
																						Q9WUB6
																						Q922W5
																						Q6S5J6
																						Q91WD7
																						P15307
																						P26151
																						Q8VI84
																						Q5PR73
																						Q8R1F1
																						Q9R0G7
																						Q8VCE2
																						Q9QXK7
