# Supplementary material for: Identification of an Osteochondral Erosion Process in Gout Driven by Fibrinogen‐Integrin Activation and Local MSU Crystallization
Source: Adv Sci (Weinh). 2026 Jul 13:e76383. Online ahead of print. doi: 10.1002/advs.76383 (PMC13360169; doi:10.1002/advs.76383)
Supplement: Supplementary file 3 — Supporting File 3: advs76383‐sup‐0003‐TableS2.xlsx. [file ADVS-9999-e76383-s008.xlsx]

## Sheet: Sheet1
Table S2.	Reagent
Name	Company	Catalog No.
SteadyPure Quick RNA Extraction Kit	Accurate Biology	AG21023
Evo M-MLV RT Premix Kit with gDNA Clean for qPCR Ver.2	Accurate Biology	AG11728
SYBR Green Pro Taq HS Premix qPCR Kit with Tracking Dye and ROX	Accurate Biology	AG11735
Mouse Fibrinogen ELISA Kit	Mlbio	ML106538
optimal cutting temperature	SAKURA	4583
