# Supplementary material for: Identification of an Osteochondral Erosion Process in Gout Driven by Fibrinogen‐Integrin Activation and Local MSU Crystallization
Source: Adv Sci (Weinh). 2026 Jul 13:e76383. Online ahead of print. doi: 10.1002/advs.76383 (PMC13360169; doi:10.1002/advs.76383)
Supplement: Supplementary file 4 — Supporting File 4: advs76383‐sup‐0004‐TableS3.xlsx. [file ADVS-9999-e76383-s002.xlsx]

## Sheet: Sheet1
Table S3. Antibody
Name	Company	Catalog No.
Anti-COL1A1 antibody	Servicebio	GB155707
Anti-COL2A1 antibody	Servicebio	GB150010
Anti-Fibrinogen gamma chain antibody	Servicebio	GB113462
Anti-ITGA5 antibody	Servicebio	GB11293
Anti-TRAP antibody	Servicebio	GB11416
Anti-CTSK antibody	Servicebio	GB111276
Anti-Fgg antibody	Thermo Fisher Scientific	MA5-15906
