# Supplementary material for: Identification of an Osteochondral Erosion Process in Gout Driven by Fibrinogen‐Integrin Activation and Local MSU Crystallization
Source: Adv Sci (Weinh). 2026 Jul 13:e76383. Online ahead of print. doi: 10.1002/advs.76383 (PMC13360169; doi:10.1002/advs.76383)
Supplement: Supplementary file 5 — Supporting File 5: advs76383‐sup‐0005‐TableS4.xlsx. [file ADVS-9999-e76383-s005.xlsx]

## Sheet: Sheet1
Table S4. Primer sequences in quantitative rt-PCR.
GAPDH-F	AAGGTCGGTGTGAACGGATT
GAPDH-R	TGAGTGGAGTCATACTGGAACAT
Fgg-F	GCTGCCTGCTTTTACTGTTCT
Fgg-R	GGAAATCTGCGATACCACAGGT
Anx5-F	GTGACTGACTTCCCTGGATTTG
Anx5-R	CTTCGGGATGTCAACAGGTTC
Mmp13-F	TGTTTGCAGAGCACTACTTGAA
Mmp13-R	CAGTCACCTCTAAGCCAAAGAAA
Comp-F	ACTGCCTGCGTTCTAGTGC
Comp-R	CGCCGCATTAGTCTCCTGAA
