# Supplementary material for: Identification of an Osteochondral Erosion Process in Gout Driven by Fibrinogen‐Integrin Activation and Local MSU Crystallization
Source: Adv Sci (Weinh). 2026 Jul 13:e76383. Online ahead of print. doi: 10.1002/advs.76383 (PMC13360169; doi:10.1002/advs.76383)
Supplement: Supplementary file 6 — Supporting File 6: advs76383‐sup‐0006‐TableS5.xlsx. [file ADVS-9999-e76383-s010.xlsx]

## Sheet: markers_副本
Table S5. Markers for cell type annotation.
celltype	geneName	isPositiveMarker	reference
Macrophage	CD68	TRUE	Article
Macrophage	CSF1R	TRUE	Article
Macrophage	C1QA	TRUE	Article
Macrophage	MRC1	TRUE	Article
Monocyte	CD14	TRUE	Article
Monocyte	S100A8	TRUE	Article
Monocyte	S100A9	TRUE	Article
Monocyte	CCR2	TRUE	Article
Monocyte	FCGR3A	TRUE	Article
Monocyte	LYN	TRUE	Article
Monocyte	ITGAX	TRUE	Article
Osteoclast	CTSK	TRUE	Article
Osteoclast	MMP9	TRUE	Article
Osteoclast	ACP5	TRUE	Article
