# Supplementary material for: Identification of an Osteochondral Erosion Process in Gout Driven by Fibrinogen‐Integrin Activation and Local MSU Crystallization
Source: Adv Sci (Weinh). 2026 Jul 13:e76383. Online ahead of print. doi: 10.1002/advs.76383 (PMC13360169; doi:10.1002/advs.76383)
Supplement: Supplementary file 7 — Supporting File 7: advs76383‐sup‐0007‐TableS6.xlsx. [file ADVS-9999-e76383-s004.xlsx]

## Sheet: tophi_vs_synovium_upregulated_g
Table S6. Differential gene expression analysis between synovial mononuclear cells from gout patients with cartilage damage and those from gout patients without damage.
Gene	P.Value	logFC	Pct.1	Pct.2	adj.P.Val
ENTHD1	3.59734074405391e-269	5.75444004391125	0.267	0.009	6.67486575059202e-265
DNASE2B	5.22364270548887e-217	4.94623434272618	0.225	0.009	9.6924690400346e-213
SLC25A48	5.64285991646469e-123	4.71555203704083	0.148	0.012	1.04703265750002e-118
LINC02154	7.64365120337086e-149	4.50980057065007	0.176	0.014	1.41827948078546e-144
LINC00520	6.68536724711861e-131	4.48998030662604	0.145	0.007	1.24046989270286e-126
PPM1E	1.78668798065288e-122	4.34769088906805	0.152	0.014	3.31519954810142e-118
CKB	2.48484744274447e-168	4.33919703695506	0.243	0.044	4.61063443001237e-164
SLC28A3	4.13226024827614e-225	4.33642497850358	0.253	0.021	7.66740889067637e-221
CTSK	0	4.23381197273763	0.864	0.245	0
COBL	1.21291285812778e-143	4.2145943131568	0.168	0.013	2.25055980825609e-139
SLC12A8	0	4.21320484700482	0.366	0.037	0
HRK	9.69474575383998e-246	4.20828754053057	0.268	0.02	1.79886007462501e-241
NOS1AP	0	4.02514244985325	0.367	0.036	0
OCSTAMP	1.27308537849642e-85	4.01144392416362	0.105	0.008	2.3622099198001e-81
LINC01140	1.3599033993092e-113	3.98388287757416	0.148	0.017	2.52330075741822e-109
RGS20	2.07849387529224e-94	3.96395204876786	0.112	0.007	3.85664538560475e-90
CHI3L1	0	3.91346687392296	0.55	0.101	0
AK5	6.15087984212977e-299	3.83851573920203	0.325	0.03	1.14129575470718e-294
KEL	1.92772103018057e-103	3.82715679112402	0.13	0.012	3.57688637150006e-99
UCHL1	4.59195998506331e-118	3.8145220367869	0.143	0.011	8.52038175228497e-114
ATP6V0D2	0	3.75260564928106	0.442	0.034	0
GPAT2	5.65230650621476e-150	3.51801764401152	0.203	0.03	1.04878547222815e-145
SEZ6L2	2.28509944651071e-190	3.4888886115655	0.221	0.019	4.24000202300062e-186
ATP2B2	5.25289356169228e-243	3.46057511202905	0.285	0.031	9.74674400372003e-239
MMP9	0	3.44715995559244	0.881	0.376	0
BEX3	3.04967867180214e-289	3.42157082693678	0.404	0.101	5.65867877552887e-285
MMP7	1.72701352927897e-176	3.35480513821362	0.223	0.027	3.20447360357713e-172
GPC4	0	3.35302923313925	0.557	0.098	0
DPP4	9.1036687618398e-147	3.34228150233003	0.204	0.031	1.68918573875938e-142
GOLGA7B	6.8138414958576e-109	3.3295033468853	0.146	0.018	1.26430828955638e-104
SDC1	2.02722511335856e-75	3.29480631320812	0.1	0.011	3.76151619783681e-71
PPP1R14C	2.23876606449249e-268	3.2594590867039	0.328	0.046	4.15403043266581e-264
SIGLEC15	7.54928484796599e-135	3.25911723639139	0.19	0.029	1.40076980354009e-130
CDKN2A	4.48837277414935e-292	3.25464298215683	0.392	0.085	8.32817568243412e-288
LPL	0	3.24217583608379	0.696	0.193	0
GDF15	2.70216218100383e-105	3.22385799534231	0.153	0.023	5.01386192685261e-101
COL22A1	1.94405066972805e-72	3.1878826770685	0.115	0.021	3.6071860176804e-68
TM4SF19	0	3.07389727024093	0.475	0.072	0
GALNT14	2.08964273717764e-119	3.06834	0.16	0.02	3.87733209883311e-115
NDP	3.47005409850175e-73	3.04776050677022	0.104	0.014	6.43868537976999e-69
CRABP2	4.20941404689912e-87	2.9982123775309	0.119	0.015	7.81056776402132e-83
CD9	0	2.97600832216058	0.973	0.707	0
PLEKHF1	2.30957478237439e-182	2.97054245514005	0.247	0.038	4.28541600869567e-178
CSF1	9.446561243785e-281	2.94141426775306	0.363	0.064	1.75280943878431e-276
IGFBP6	3.1960835024401e-197	2.90899917843671	0.266	0.042	5.9303329387776e-193
S100A3	9.05570780484667e-73	2.8986860310511	0.113	0.019	1.6802865831893e-68
LINC00504	8.35703255649318e-146	2.88680063244292	0.217	0.039	1.55064739085731e-141
STRIP2	2.88290131795247e-57	2.88057972915019	0.102	0.022	5.34922339546082e-53
RARRES1	0	2.84951096751193	0.634	0.234	0
PHLDA3	0	2.80021795815789	0.506	0.096	0
ASPHD1	2.05297857598744e-196	2.79942531836787	0.263	0.041	3.8093017477447e-192
CNGA1	1.24807983663323e-84	2.76773259845954	0.118	0.015	2.31581213687297e-80
DHCR24	1.4879624384479e-180	2.76486563091011	0.266	0.052	2.76091430454008e-176
SORCS1	3.09441777402225e-82	2.71741300527215	0.134	0.026	5.74169217969829e-78
HPGD	0	2.64273395817493	0.59	0.157	0
P4HA3	5.76297138980414e-180	2.63702581759786	0.268	0.052	1.06931934137816e-175
CTTN	3.97051275486053e-162	2.61412012324129	0.235	0.041	7.36728641664372e-158
TM4SF1	3.35325017636041e-34	2.59596516967364	0.113	0.049	6.22195570223674e-30
FAIM	0	2.59196467544815	0.563	0.142	0
TDRD3	0	2.57336364399957	0.546	0.228	0
CAVIN1	0	2.5632797932998	0.562	0.118	0
CSTB	0	2.55051076812406	0.98	0.865	0
ITGB3	3.8491429672258e-73	2.53018451517622	0.112	0.018	7.14208477568747e-69
CDC42EP5	9.84485466484196e-61	2.51684995692352	0.11	0.025	1.82671278306143e-56
BCAR1	2.5399310671753e-153	2.51154630946916	0.2	0.025	4.71284209514378e-149
COL4A2-AS2	1.38322626928379e-60	2.49364097895985	0.101	0.019	2.56657634265608e-56
SGCB	2.23917649442932e-98	2.47615123065777	0.149	0.025	4.15479198541361e-94
EFR3B	9.62665410342919e-89	2.45971912735011	0.139	0.024	1.78622566889129e-84
ACTN2	1.01606166357673e-54	2.43928467762283	0.12	0.035	1.88530241676663e-50
RBP1	5.32233721671749e-130	2.43234992387932	0.222	0.052	9.8755967056193e-126
TEX9	8.46599603464408e-188	2.42172699957502	0.285	0.058	1.57086556422821e-183
PDLIM4	2.04342139892293e-226	2.41762002278989	0.33	0.07	3.7915684057015e-222
ITGA3	2.15540380747707e-137	2.41231651408476	0.216	0.043	3.9993517647737e-133
CA2	0	2.4054295784925	0.558	0.185	0
MYL9	1.17053064289463e-216	2.40122017939185	0.315	0.066	2.17191960789099e-212
BAALC	2.99757518440341e-135	2.39809435246721	0.185	0.025	5.56200075466053e-131
HSD3B7	0	2.37747	0.616	0.2	0
RETREG1	0	2.37130502318004	0.482	0.114	0
ACP5	0	2.35551527036672	0.911	0.574	0
DCSTAMP	3.54023612360341e-219	2.34096760607502	0.313	0.059	6.56890812734613e-215
TNFRSF18	5.81270536994938e-67	2.33954859142119	0.142	0.041	1.07854748139411e-62
CAB39L	6.59406200348297e-213	2.31526777539388	0.44	0.165	1.22352820474626e-208
PLS3	5.95757198743089e-208	2.28660780303427	0.31	0.066	1.1054274822678e-203
PPIC	0	2.2808747452101	0.486	0.128	0
DTX4	1.74779702813518e-78	2.27013134184134	0.138	0.03	3.24303738570483e-74
BAMBI	3.31327103483584e-122	2.26177740766938	0.214	0.051	6.14777440513791e-118
TNNT1	6.22967746001041e-90	2.25604067733899	0.171	0.043	1.15591665270493e-85
TNKS1BP1	1.30162970912457e-168	2.25218497340457	0.273	0.062	2.41517392528064e-164
MGST1	1.17569374580831e-155	2.24914467894234	0.3	0.093	2.18149974534732e-151
PAPLN	8.86109743707003e-223	2.23199928095886	0.355	0.088	1.64417662944834e-218
FJX1	1.01986763544599e-55	2.2313992744787	0.124	0.037	1.89236439757004e-51
NCKAP1	2.2215927030667e-93	2.21606091804541	0.145	0.025	4.12216526054025e-89
MATK	0	2.21111826427242	0.638	0.194	0
SYNGR1	2.68482281574771e-102	2.2097802416603	0.263	0.105	4.98168873461987e-98
WWC1	5.67824617743906e-44	2.18886273868151	0.113	0.039	1.05359857822382e-39
SHOX2	1.17922708510917e-277	2.18352994687026	0.413	0.098	2.18805585642006e-273
SLC9B2	5.41172159761817e-18	2.14695094858544	0.162	0.108	1.00414494243805e-13
NECTIN4	1.90529676562676e-82	2.14379408637203	0.154	0.037	3.53527814862046e-78
DKK2	2.83869825803667e-123	2.12401905676855	0.205	0.044	5.26720461778704e-119
HS3ST2	2.45980290336407e-202	2.10721675489453	0.309	0.065	4.56416428719204e-198
CDA	1.99859702303534e-259	2.09574545695365	0.416	0.116	3.70839677624208e-255
NUMBL	3.66958604605568e-65	2.09368080698211	0.13	0.033	6.80891690845631e-61
CYP27A1	0	2.06542101672703	0.719	0.276	0
DUSP14	2.30810576171302e-180	2.06491680987224	0.324	0.091	4.28269024085851e-176
LINC02345	3.28709553286423e-74	2.05628734594749	0.205	0.08	6.09920576122957e-70
PHLDB2	9.82717593490352e-45	2.05433590409365	0.1	0.029	1.82343249472135e-40
MSC-AS1	2.932192780294e-139	2.04925392560828	0.244	0.06	5.44068370383552e-135
OTOA	0	2.02947842171711	0.486	0.14	0
AHNAK2	1.23308704090225e-79	2.02115501548215	0.152	0.037	2.28799300439413e-75
PAQR5	5.85240542106212e-293	2.02057298023053	0.436	0.104	1.08591382587808e-288
ATP6AP2	0	2.01567243360393	0.95	0.774	0
CNKSR3	6.20786421088237e-188	2.01245927213755	0.321	0.081	1.15186920432922e-183
TWIST1	6.79115116989703e-72	2.00895512376401	0.14	0.035	1.26009809957439e-67
HYAL3	1.2772371070373e-49	1.99681039642892	0.101	0.027	2.36991345210771e-45
GPNMB	0	1.99558808113931	0.942	0.63	0
COL6A2	0	1.9941309730517	0.71	0.245	0
MS4A6E	2.30433796461151e-36	1.98661463689537	0.102	0.037	4.27569909333666e-32
RTL8B	7.22928399991056e-88	1.96546660306253	0.177	0.048	1.3413936461834e-83
SDC2	0	1.9628210134074	0.805	0.479	0
COL6A1	0	1.95187750865314	0.667	0.223	0
GMPR	2.56432614285991e-164	1.94874506032122	0.335	0.11	4.75810715807656e-160
ARL4D	1.97349883683864e-115	1.93721648465674	0.254	0.083	3.66182709175411e-111
GPR68	1.331591017953e-52	1.9137850733097	0.125	0.04	2.47076713381179e-48
TNFRSF12A	5.25621243084414e-181	1.91231432081001	0.366	0.123	9.7529021654313e-177
CLDN23	7.79795200190933e-121	1.9023012187472	0.244	0.072	1.44690999395428e-116
VWA1	2.71515697318357e-68	1.89452303237903	0.124	0.028	5.03797376374211e-64
TCEAL9	3.09570852149495e-261	1.88498630773024	0.523	0.215	5.74408716163388e-257
MREG	2.16777186538462e-280	1.88436456769788	0.47	0.145	4.02230069622116e-276
FABP3	9.76002974885634e-278	1.88364924827411	0.478	0.156	1.81097351990029e-273
DYRK3	2.26226055096814e-158	1.87852279693776	0.343	0.119	4.19762445232139e-154
FNBP1L	8.39878282527576e-229	1.87818146243642	0.419	0.129	1.55839415322992e-224
STOX2	3.95365075186233e-98	1.86612836897813	0.151	0.025	7.33599897008055e-94
GSN	0	1.84905231987028	0.97	0.842	0
APBB2	1.007461758268e-145	1.83804775532934	0.272	0.072	1.86934529246628e-141
EMILIN1	3.55990720704113e-75	1.83647356492833	0.151	0.04	6.60540782266481e-71
MLPH	6.8482101092368e-95	1.83052269225732	0.194	0.055	1.27068538576889e-90
MTUS1	8.55399844538731e-210	1.82000110930505	0.353	0.089	1.58719441154162e-205
DOCK3	6.00414526370557e-178	1.81447776418955	0.319	0.087	1.11406915368057e-173
DNAJB5	1.3022201031438e-113	1.80001896459684	0.247	0.079	2.41626940138332e-109
APOC1	0	1.79360582462167	0.868	0.46	0
C1orf198	2.75880509088073e-137	1.7866781055889	0.265	0.075	5.1189628461292e-133
PALLD	0	1.78096318734606	0.722	0.374	0
SERPINE1	0	1.78021520044948	0.557	0.203	0
SPP1	0	1.77870554632453	0.88	0.361	0
ZNF462	1.51413598524127e-171	1.77160516422162	0.349	0.114	2.80947932061517e-167
FBP1	0	1.76273655490914	0.787	0.562	0
ACE	6.07578093596906e-192	1.76188394907972	0.364	0.114	1.12736115266906e-187
RAI14	8.2212311463913e-127	1.75445851647771	0.282	0.094	1.52544943921291e-122
CNIH3	1.3696975616616e-152	1.7507175319252	0.283	0.076	2.54147382566309e-148
APOE	0	1.74890166916331	0.928	0.547	0
LGALS2	0	1.7437424249674	0.615	0.263	0
MITF	0	1.74287088579894	0.894	0.543	0
LINC02185	9.96152360452053e-82	1.74059432844735	0.181	0.055	1.84836070481878e-77
CIR1	6.36882638151789e-156	1.73650722378815	0.642	0.45	1.18173573509064e-151
DGKI	1.89630221924545e-103	1.73612124791055	0.233	0.075	3.51858876780994e-99
SLC44A2	2.30203808469749e-97	1.73463600464964	0.187	0.048	4.2714316661562e-93
LAT	1.5486319056035e-96	1.72340795189864	0.178	0.043	2.8734865008473e-92
HTRA4	1.67161647504671e-65	1.71015536269022	0.146	0.044	3.10168436944918e-61
FBXO32	7.58999738389531e-125	1.70059409025911	0.286	0.098	1.40832401458178e-120
SCPEP1	4.38066359367553e-300	1.70032939439032	0.719	0.48	8.12832129806495e-296
CYGB	1.8019185155233e-82	1.69862777248217	0.14	0.029	3.34345980555349e-78
MCRIP2	0	1.69749090566109	0.593	0.244	0
ANK1	6.73335165312821e-56	1.69644697448426	0.112	0.028	1.24937339923794e-51
PRSS23	1.22676523026717e-210	1.68932950770083	0.399	0.127	2.27626288476073e-206
MSMO1	1.89737821678134e-96	1.67777811237309	0.255	0.097	3.52058528123777e-92
EGLN3	7.81176035057873e-140	1.67573623141488	0.273	0.079	1.44947213304988e-135
LINC02577	4.54574699385558e-75	1.67494719303554	0.158	0.045	8.43463354709903e-71
SPARC	0	1.66727463389088	0.788	0.342	0
FABP5	0	1.66594988479405	0.906	0.616	0
IGFBP2	5.01302702202377e-56	1.66287771196505	0.168	0.068	9.3016716393651e-52
TJP1	1.75994837237034e-53	1.66016768247865	0.117	0.033	3.26558420493317e-49
SOX13	1.27423843239933e-106	1.65635388557544	0.18	0.038	2.36434941131696e-102
MAOA	3.63822638771743e-59	1.65400836305986	0.126	0.035	6.75072906240969e-55
RAC2	0	1.6448640364862	0.7	0.404	0
PLA2G7	1.03458179932656e-206	1.64105244829993	0.504	0.229	1.91966652865044e-202
TIMP3	6.61727188976806e-105	1.6405161191641	0.282	0.113	1.22783479914646e-100
MYO6	7.35602521301803e-158	1.64015745331747	0.334	0.11	1.3649104782755e-153
CDKN2B	1.54605860922676e-115	1.63807261232978	0.284	0.104	2.86871174942026e-111
THRA	1.03247118205494e-173	1.62940620817252	0.33	0.097	1.91575027830294e-169
CRYM	2.59134257455453e-107	1.62048653746096	0.23	0.07	4.80823614708593e-103
CDKN2B-AS1	7.13523508145547e-71	1.61796216332501	0.173	0.057	1.32394286936406e-66
AK4	4.54250051924459e-79	1.61768293550644	0.178	0.055	8.42860971345834e-75
TMEM45A	1.48698641301425e-53	1.61212488118512	0.122	0.036	2.75910328934795e-49
MSC	1.42363899074996e-52	1.60711774917968	0.118	0.035	2.64156214733655e-48
CHST13	6.00166665951579e-76	1.60147737251053	0.198	0.071	1.11360924867316e-71
ARAP3	1.54181452938192e-66	1.59180929500251	0.158	0.05	2.86083685926815e-62
MCOLN3	7.04799518853334e-258	1.59019919568188	0.472	0.15	1.30775550723236e-253
MYO1B	3.73863555465559e-56	1.58594240895692	0.112	0.029	6.93703827166344e-52
AKAP6	5.25102439545263e-49	1.57509466474871	0.171	0.076	9.74327576576236e-45
RPS27L	0	1.56740241666864	0.929	0.723	0
BCAP31	0	1.56630708728212	0.888	0.7	0
SHROOM4	3.93850435599727e-63	1.55794654582606	0.143	0.044	7.30789483255294e-59
EOGT	2.80649425183652e-143	1.55592770939219	0.45	0.227	5.20745008428266e-139
CAVIN3	3.59613064471773e-286	1.55394309932816	0.532	0.198	6.67262041127375e-282
ATP6V1A	0	1.54474740563478	0.825	0.585	0
UBTD1	4.03092328741795e-192	1.54379754614884	0.458	0.195	7.479378159804e-188
SCIN	4.34874936894813e-53	1.53048180234433	0.134	0.045	8.06910445408325e-49
GCLC	6.19650239026124e-217	1.5263695528597	0.53	0.246	1.14976101851297e-212
HEXB	0	1.52593807152491	0.934	0.792	0
AFAP1	2.08566587873076e-57	1.52508591257386	0.153	0.054	3.86995303798492e-53
PLD3	0	1.52207747264615	0.917	0.708	0
COL24A1	1.49405704619214e-113	1.51645984043859	0.236	0.069	2.77222284920952e-109
RNLS	2.03203871597224e-96	1.51565750247056	0.321	0.152	3.7704478374865e-92
LINC02356	2.48707799755894e-61	1.51427225946068	0.148	0.048	4.61477322447061e-57
TMEM53	1.80303134066306e-90	1.50742475266496	0.223	0.076	3.34552465260031e-86
LSR	3.99593324562409e-120	1.50633910746384	0.232	0.063	7.4144541372555e-116
DEXI	1.10728743268886e-157	1.50346809991974	0.316	0.096	2.05457183135419e-153
CEP70	1.80269162733641e-68	1.50245253675112	0.153	0.046	3.34489431452272e-64
DHRS11	4.01126262894452e-42	1.50114671708788	0.102	0.032	7.44289780800655e-38
HPGDS	3.88042453224085e-219	1.49591490946035	0.494	0.201	7.20012771957289e-215
LIPA	4.66491608535893e-282	1.48485723869745	0.756	0.559	8.65575179638349e-278
GALNS	1.87496921603548e-128	1.48274375020289	0.334	0.135	3.47900538035383e-124
CD276	6.26151626630465e-274	1.4796800193313	0.58	0.254	1.16182434321283e-269
PFKP	2.63726824773282e-197	1.47806879801601	0.524	0.264	4.89345123366825e-193
ACOT2	8.31112979217257e-148	1.47552002955062	0.346	0.129	1.54213013293762e-143
NR1D1	2.04931553482629e-70	1.4688724538481	0.172	0.056	3.80250497487018e-66
EHD2	2.07127017040838e-71	1.46020802805672	0.136	0.033	3.84324180119275e-67
SLC26A11	8.7210474387444e-197	1.45804267271252	0.443	0.176	1.61819035225902e-192
LGALS3	0	1.45547015038381	0.971	0.886	0
FXYD2	1.01949120487916e-45	1.45174573272319	0.149	0.062	1.89166593065329e-41
DNAJC5B	4.3213791560068e-36	1.45078328319396	0.139	0.064	8.01831902397061e-32
AQP1	2.2250187935357e-52	1.44616022626528	0.15	0.057	4.1285223714055e-48
YPEL4	3.10572829789869e-54	1.44007609560679	0.156	0.059	5.76267885675102e-50
DIXDC1	6.75919671831667e-193	1.43957980843593	0.4	0.133	1.25416895108366e-188
TRIM47	4.04804818186882e-223	1.43823209575661	0.486	0.189	7.51115340145759e-219
PMFBP1	5.91774279796783e-77	1.43532860875937	0.219	0.085	1.09803717616293e-72
NAA16	3.26492951475867e-149	1.43205996525768	0.409	0.183	6.05807671463472e-145
SORT1	1.74564601101576e-232	1.42056	0.57	0.281	3.23904617343975e-228
FAM20C	0	1.41809436856781	0.703	0.344	0
ITGB5	0	1.41700919787953	0.766	0.414	0
MGST3	0	1.41667215144206	0.916	0.731	0
ASB1	8.95962848696591e-101	1.41424858874309	0.267	0.103	1.66245906575653e-96
MRTO4	4.18355651737334e-246	1.4121511243066	0.52	0.21	7.76258911798623e-242
CBR3	1.77076091666292e-127	1.41074244636991	0.29	0.096	3.28564688086805e-123
DNM3	2.33181989492749e-84	1.40666769866926	0.263	0.112	4.32669181503796e-80
PIP5K1B	3.85325679120073e-125	1.40519183851175	0.338	0.135	7.14971797607296e-121
ACO1	2.83374540100063e-162	1.4045985427462	0.412	0.167	5.25801459155668e-158
COL6A3	4.10726605804498e-153	1.39866807910462	0.342	0.12	7.62103217070246e-149
ZBTB7C	9.23886880496961e-196	1.39493603439059	0.429	0.157	1.71427210676211e-191
CALU	0	1.38766716039632	0.839	0.537	0
CA11	1.50390533939449e-66	1.38269261749344	0.227	0.101	2.79049635724647e-62
L3MBTL4-AS1	1.04335820053906e-98	1.37924949921011	0.24	0.083	1.93595114110023e-94
SLC29A1	1.58264118771402e-190	1.37917531193216	0.483	0.214	2.93659072380336e-186
MDM2	2.70845327879549e-194	1.36754073067866	0.639	0.372	5.02553505880502e-190
CLDN12	1.64394648827517e-53	1.36672312325811	0.129	0.041	3.05034270899457e-49
FEM1B	1.07213438880919e-223	1.36583820195391	0.57	0.283	1.98934535843545e-219
LGALSL	1.89193225176211e-51	1.36285731211602	0.12	0.036	3.51048029314459e-47
KIAA0040	1.26604307375175e-75	1.35920454191175	0.326	0.174	2.34914292334637e-71
CALM3	0	1.35576283275509	0.855	0.663	0
ZMIZ1-AS1	2.73298615118744e-123	1.35543564108499	0.332	0.133	5.07105580352829e-119
PDLIM1	2.98053084951504e-188	1.35390757206664	0.51	0.238	5.53037499127516e-184
SPINT1	4.88384040022458e-139	1.35277495232782	0.406	0.191	9.06196586261672e-135
SLCO4A1	1.23833443415594e-42	1.35271374963552	0.132	0.052	2.29772954257635e-38
DAGLA	8.84458300851584e-64	1.34752408674064	0.197	0.08	1.64111237723011e-59
MGAT4B	2.07410846042601e-222	1.34461465070824	0.586	0.298	3.84850824832046e-218
FLRT2	8.45323172391265e-171	1.34441919644583	0.329	0.092	1.56849714637199e-166
PSMB5	7.44860342320062e-297	1.34333938843971	0.673	0.381	1.38208836517488e-292
DDX28	8.50785181732538e-47	1.34316894911821	0.136	0.051	1.57863190470472e-42
ALAS1	3.38897502269016e-204	1.33602687695775	0.507	0.232	6.28824315460159e-200
CLDN7	1.14546026307665e-129	1.32947865126217	0.331	0.127	2.12540151813871e-125
PPP2R3A	1.57056244344916e-106	1.32638383341245	0.301	0.121	2.91417861381992e-102
SPR	1.01032576489612e-95	1.31942672382768	0.257	0.096	1.87465945676475e-91
NAT14	8.36564422215419e-39	1.31644884210525	0.139	0.061	1.55224528542071e-34
GOLM1	2.02302080498897e-102	1.31429950743621	0.277	0.107	3.75371510365703e-98
SPRYD4	4.46404936605699e-41	1.31410381033844	0.134	0.055	8.28304359871874e-37
MRPL44	9.6052925446906e-138	1.30052414708645	0.392	0.173	1.78226203166734e-133
CARD14	1.23117252709046e-50	1.29361940223066	0.111	0.032	2.28444062401635e-46
STRADB	1.07896505828831e-44	1.29026537542449	0.186	0.091	2.00201966565397e-40
DYRK2	1.77879635268714e-167	1.28956276844517	0.465	0.213	3.30055663241099e-163
ACTN1	0	1.28920793695304	0.811	0.586	0
PHETA1	2.49083419009577e-62	1.28552407786357	0.258	0.129	4.62174283972271e-58
HYAL2	7.43883104094273e-125	1.28525003894222	0.367	0.161	1.38027509964692e-120
LILRA2	5.94983543794767e-114	1.28471119769649	0.349	0.158	1.10399196551119e-109
CD59	0	1.28408201829222	0.854	0.593	0
CSPG4	4.92136172538343e-113	1.28240854188116	0.274	0.096	9.13158668144895e-109
IFNLR1	2.64074285355705e-43	1.27702332600543	0.1	0.03	4.89989836477511e-39
GEM	1.34575625555804e-293	1.27249107170303	0.674	0.319	2.49705073218794e-289
TCIRG1	7.00247890347919e-278	1.2705529546383	0.768	0.546	1.29930996054056e-273
BPGM	2.88513612811126e-81	1.26737747231201	0.25	0.103	5.35337008571044e-77
MYO1D	2.93470001081194e-296	1.26709987177353	0.723	0.371	5.44533587006156e-292
TTC32	5.41492430356418e-86	1.26656005065473	0.273	0.117	1.00473920452633e-81
NAA50	1.97396693598803e-292	1.26298536927017	0.759	0.498	3.66269564972579e-288
TGM2	2.80096901739753e-95	1.26133511063054	0.27	0.108	5.19719801178112e-91
PSEN2	2.89052000602908e-92	1.26126755203793	0.264	0.105	5.36335987118695e-88
XPR1	1.72468751085694e-250	1.25993793344822	0.747	0.483	3.20015767639504e-246
MRAS	2.58075853932242e-221	1.25791140752161	0.596	0.306	4.78859746971276e-217
CDC42EP1	1.34620102798492e-122	1.25514067701681	0.349	0.143	2.49787600742602e-118
ATP2B4	6.355704990457e-280	1.25438213666007	0.724	0.436	1.1793010609793e-275
PRDX1	0	1.25058257303874	0.959	0.864	0
PTPMT1	9.65907479277537e-238	1.24974713208146	0.622	0.342	1.79224132779947e-233
PGM2L1	4.4785930253138e-159	1.24875746424897	0.449	0.198	8.31002935846975e-155
SLC2A1	8.29332918150875e-74	1.24804916197875	0.227	0.092	1.53882722962895e-69
P4HA2	2.38543899010676e-100	1.24742450688426	0.266	0.098	4.4261820461431e-96
DCLK2	3.62405190093955e-55	1.2452868694264	0.133	0.042	6.72442830219334e-51
CLEC12A	1.0158567916533e-154	1.24431694449388	0.487	0.248	1.88492227691269e-150
BSG	0	1.24251420693093	0.842	0.64	0
MPC2	6.38728621962648e-297	1.24097402464291	0.746	0.489	1.18516095805169e-292
RHOC	1.06076625169467e-266	1.24064758431234	0.769	0.541	1.96825178001946e-262
CMAS	2.20154661727004e-154	1.23783821077813	0.469	0.232	4.08496974834456e-150
COPZ2	8.3558544716765e-81	1.2377950053297	0.239	0.095	1.55042879721957e-76
KIF22	3.62414966610564e-126	1.23579701411035	0.381	0.172	6.72460970545901e-122
RAB38	2.00851516130959e-40	1.23358920871883	0.15	0.067	3.72679988180994e-36
PPFIBP1	1.07292437012142e-173	1.23245101240478	0.468	0.206	1.99081116876029e-169
CTDSPL	1.94646596190755e-113	1.22839030379605	0.281	0.1	3.61166759231945e-109
RAB11FIP4	2.84986820606105e-33	1.22631378510587	0.103	0.04	5.28793045634628e-29
TNFSF9	7.25023817843454e-131	1.2222785897089	0.376	0.163	1.34528169400853e-126
TNFSF14	1.37578827661095e-51	1.22043364322973	0.143	0.052	2.55277514725162e-47
ANXA4	0	1.21514647844875	0.867	0.649	0
CDIPT	4.09876348285469e-160	1.21291800425196	0.505	0.264	7.60525564243687e-156
ELP5	6.00971140636128e-139	1.21061277764683	0.43	0.203	1.11510195145034e-134
PLBD1	1.76545222582143e-306	1.2104904367849	0.816	0.62	3.27579660501167e-302
ACOT7	1.41376240235087e-177	1.20786237560568	0.488	0.226	2.62323613756204e-173
CD52	1.03732276928293e-107	1.20732482651685	0.562	0.382	1.92475239840447e-103
ATL1	1.24868544436321e-52	1.20627783700642	0.131	0.042	2.31693584201594e-48
OAF	1.67785124333009e-112	1.20346227096168	0.372	0.179	3.11325298199897e-108
NDUFAF4	9.87884716328995e-95	1.20285382386875	0.304	0.131	1.83302009114845e-90
CERCAM	8.13223764394324e-38	1.20011114570853	0.107	0.039	1.50893669483367e-33
LMO4	1.88136952100642e-188	1.19495	0.697	0.492	3.4908811462274e-184
LEPR	2.73126792999938e-71	1.19481190933926	0.238	0.103	5.06786764411384e-67
THOP1	3.69404566710636e-11	1.19321	0.136	0.096	6.85430173531586e-07
NCEH1	0	1.19314433445806	0.788	0.491	0
CNIH4	2.23493776294445e-238	1.19300452776138	0.658	0.385	4.14692701914342e-234
CD63	0	1.19185099125054	0.982	0.934	0
TIMM22	1.3129583743395e-58	1.18886593576148	0.216	0.098	2.43619426358695e-54
CD36	8.74438255354847e-104	1.1882188475602	0.48	0.3	1.62252018281092e-99
LIG1	6.66844122803233e-59	1.18684590872974	0.195	0.082	1.2373292698614e-54
PIK3IP1	2.92805766169088e-135	1.18250880046227	0.432	0.209	5.43301099126744e-131
HMG20B	2.20226236194093e-178	1.18090131627214	0.588	0.34	4.08629781258139e-174
C1GALT1C1	3.16606405992126e-109	1.18074035530474	0.364	0.171	5.87463186318389e-105
TUFT1	2.10352054040092e-49	1.17769281491651	0.164	0.068	3.90308236271391e-45
UBXN8	9.37412711157518e-69	1.17700112747438	0.212	0.086	1.73936928555277e-64
TPGS2	1.62848790451362e-76	1.17532018700458	0.422	0.256	3.02165930682502e-72
SEPHS2	6.62594945605168e-170	1.17455025652011	0.536	0.276	1.22944492157039e-165
RGCC	0	1.17243061145334	0.925	0.765	0
MSANTD3	2.88809066855426e-159	1.17160605390387	0.501	0.253	5.35885223550242e-155
LXN	4.89634995326625e-203	1.1702427983209	0.564	0.263	9.08517733828553e-199
TMEM251	2.4154868615349e-160	1.16559617652369	0.468	0.221	4.48193587157801e-156
TTC28	7.54424300664834e-174	1.16531075633142	0.52	0.254	1.3998342898836e-169
AKR7A2	5.80138732018394e-189	1.16439733970721	0.595	0.344	1.07644741726013e-184
PRKAR1B	3.07447868007582e-98	1.15619561907432	0.298	0.124	5.70469519088069e-94
SUCNR1	9.12957012239584e-60	1.15437540033978	0.225	0.104	1.69399173621055e-55
LY6E	1.12006942455834e-302	1.15283769587684	0.767	0.449	2.07828881726801e-298
ADO	4.87505206160229e-86	1.1528060191277	0.248	0.097	9.04565910030305e-82
INTS5	2.65093650902793e-30	1.15136900758907	0.11	0.048	4.91881269250132e-26
TTC39B	6.48884001447931e-42	1.14779499549744	0.174	0.083	1.20400426468664e-37
APOC2	1.40712290632658e-27	1.14379638092579	0.111	0.051	2.61091655268896e-23
WFS1	3.47333030434933e-34	1.14205565138538	0.123	0.053	6.44476437972018e-30
CATSPERE	2.59219261802705e-38	1.14202768612777	0.145	0.065	4.80981340274919e-34
GCSH	3.34594280333116e-116	1.14109285099539	0.368	0.168	6.20839687158096e-112
TSPAN3	7.87247751986771e-234	1.14000362752706	0.698	0.443	1.46073820381145e-229
FOLR3	2.00465787302017e-41	1.13850325193574	0.126	0.048	3.71964268338892e-37
KNOP1	8.03581438152451e-82	1.13789080711396	0.279	0.124	1.49104535849187e-77
PIGK	3.10334436935345e-134	1.13777393425645	0.418	0.194	5.75825547733532e-130
PBDC1	1.45977413041455e-215	1.13622119077032	0.637	0.362	2.70861089898421e-211
SRD5A1	3.33518611968358e-99	1.13529163076468	0.346	0.164	6.18843784507289e-95
CDK18	4.4082954354764e-82	1.13182602475808	0.284	0.13	8.17959218052647e-78
FBXO8	5.06797294348844e-93	1.12876373461848	0.325	0.152	9.4036237966428e-89
SELENOM	8.63453765212221e-130	1.12832597208353	0.419	0.205	1.60213846135128e-125
OPTN	2.96554683546813e-157	1.12826954771025	0.453	0.204	5.50257215321112e-153
MIR3142HG	1.1418476838636e-84	1.12819848509143	0.307	0.144	2.11869837740891e-80
MINDY1	1.54269934274754e-39	1.1270416138055	0.145	0.064	2.86247863046806e-35
MYC	8.38377635920609e-121	1.12697503676874	0.382	0.173	1.55560970345069e-116
RASAL2	0	1.12678792052861	0.879	0.59	0
FAM174A	1.01150949214397e-103	1.12298954720519	0.33	0.145	1.87685586267314e-99
PIM1	1.5004254767674e-119	1.12257932514546	0.472	0.258	2.78403947214192e-115
DGKH	3.35811378070294e-210	1.12235371487911	0.614	0.321	6.23098012009431e-206
MRPL34	2.99346247648752e-219	1.12212385094721	0.651	0.381	5.55436962512259e-215
CHORDC1	1.36597654764601e-99	1.12186784132849	0.485	0.306	2.53456948415718e-95
ATP6V1G1	0	1.12169303608838	0.92	0.818	0
STIP1	6.28166269882024e-208	1.1198061524199	0.621	0.354	1.1655625137661e-203
CYB5A	2.2881750062476e-224	1.11569348045373	0.629	0.352	4.24570872409243e-220
IKZF2	9.21786014503874e-66	1.1135227841965	0.202	0.08	1.71037394991194e-61
CRIP2	4.07483312949404e-121	1.11298798337629	0.35	0.148	7.56085287177619e-117
EBP	1.03236514404719e-122	1.11261365270746	0.415	0.206	1.91555352477957e-118
MOSPD1	4.89329788345921e-51	1.11212710686032	0.195	0.089	9.07951422275856e-47
EXT1	3.83159815317453e-08	1.11036338157459	0.542	0.509	0.000710953037321535
SYNC	1.59008273517128e-55	1.10766017801653	0.159	0.059	2.95039851511031e-51
CHCHD10	0	1.10717963188662	0.864	0.662	0
AKIP1	2.00875841237391e-123	1.1070171946919	0.436	0.224	3.7272512341598e-119
PPP1R13B	1.00911496558678e-69	1.10637853910333	0.285	0.142	1.87241281864626e-65
SPSB1	6.07155758485972e-100	1.10245782141485	0.262	0.097	1.12657750987072e-95
CCND1	2.50121197468471e-98	1.10071542838645	0.357	0.173	4.64099881902748e-94
BBC3	2.49431129795198e-84	1.10066006309232	0.266	0.112	4.62819461334989e-80
KIAA1522	2.28427670111505e-63	1.10010907565021	0.21	0.088	4.23847541891897e-59
PAQR3	7.38228912392569e-55	1.09711560280071	0.23	0.114	1.36978374694441e-50
KIAA0930	1.78173437802818e-239	1.09613	0.749	0.528	3.30600813843128e-235
RTL8A	3.34804973978015e-113	1.09364600881568	0.344	0.15	6.21230629216206e-109
S100A6	0	1.09150592450821	0.992	0.956	0
NAA20	7.31178119234079e-265	1.09001455635846	0.722	0.444	1.35670100023883e-260
GON7	1.20521504080631e-96	1.08993887204053	0.315	0.14	2.23627650821611e-92
FHAD1	1.71032405451306e-125	1.08848008412554	0.437	0.217	3.17350628314898e-121
ITGB2	2.48049345963277e-294	1.08632247370369	0.929	0.857	4.60255561434861e-290
PDPR	4.42322034381986e-95	1.08406448093943	0.331	0.152	8.20728534795775e-91
CLEC11A	8.73541927747766e-122	1.0839452069484	0.435	0.224	1.62085704693598e-117
METTL2A	9.23341608957138e-40	1.08253141739352	0.155	0.071	1.71326035541997e-35
SLC39A13	2.92099002778923e-127	1.0822393416349	0.378	0.169	5.41989699656291e-123
CTSS	0	1.08188443547257	0.975	0.934	0
LTA4H	2.50778616569117e-249	1.08144740167997	0.81	0.593	4.65319723043996e-245
CELSR1	1.86757527976412e-45	1.08141538559837	0.182	0.086	3.46528593160232e-41
GTF2H3	6.71666539519576e-97	1.07915246757703	0.372	0.188	1.24627726407857e-92
DYNLT3	1.49355306098885e-183	1.07900606973946	0.591	0.334	2.77128770466481e-179
CDKN2AIP	8.68143686902582e-132	1.07857586147152	0.459	0.23	1.61084061104774e-127
USP3-AS1	5.32921443356729e-79	1.07798548167635	0.289	0.134	9.8883573814841e-75
ZBTB8A	1.44710262464107e-37	1.07718223764887	0.12	0.048	2.68509892002151e-33
HES6	6.34469070343661e-33	1.07572524739593	0.111	0.046	1.17725736002266e-28
CFL2	9.8213581098802e-57	1.07504226142122	0.18	0.072	1.82235299728827e-52
PPM1H	1.90848301798222e-131	1.07428066959866	0.442	0.217	3.54119023986602e-127
THRB	1.81400916331283e-190	1.0732644847747	0.603	0.311	3.36589400252696e-186
SNX27	1.46278914765792e-159	1.0723664779089	0.667	0.457	2.71420526347927e-155
COX5B	1.13511954985208e-305	1.0696786852638	0.916	0.816	2.10621432475054e-301
ACTB	0	1.06880281774513	0.994	0.976	0
MT-ND6	1.60930933442668e-28	1.06863713120552	0.207	0.129	2.9860734700287e-24
MFSD10	9.48034322516736e-186	1.06813077401436	0.609	0.354	1.7590776854298e-181
REXO2	3.56974866707621e-138	1.06576034932203	0.489	0.255	6.6236686517599e-134
POLR2K	4.35365972408634e-223	1.06524019269735	0.674	0.411	8.07821561804221e-219
SPRY2	1.21071834842469e-93	1.06266312186652	0.271	0.107	2.24648789550202e-89
MED31	8.12256984952138e-106	1.05999171538625	0.357	0.162	1.50714283557869e-101
TGFB1I1	3.21728381881354e-43	1.05936155920593	0.138	0.055	5.96967012580851e-39
ARMC9	1.93590282360579e-98	1.05763663887864	0.375	0.184	3.59206768920054e-94
EMP1	0	1.05494959480942	0.891	0.657	0
PCID2	7.89865128348871e-122	1.0548546139208	0.4	0.188	1.46559474565133e-117
ST6GALNAC4	7.73114568747369e-75	1.05396376809296	0.292	0.143	1.43451408231074e-70
CXXC5	1.469288034696e-199	1.05249261553573	0.608	0.331	2.72626394837842e-195
C16orf91	7.40744306284314e-54	1.05105208771417	0.192	0.083	1.37445106031054e-49
PDGFA	7.67205206628606e-68	1.05031574050734	0.185	0.067	1.42354926089938e-63
TWSG1	1.2276476492628e-148	1.0497810399259	0.525	0.276	2.27790021320713e-144
CAPG	0	1.04746861043904	0.944	0.84	0
ARV1	3.15242130659344e-69	1.04718517499137	0.259	0.12	5.84931773438413e-65
NR1H3	5.1363348853329e-136	1.0465950287748	0.431	0.204	9.5304693797352e-132
MRPL15	7.47157675191052e-122	1.04583518900253	0.487	0.276	1.386351066317e-117
EMC7	1.39625050464332e-240	1.04523922400282	0.712	0.471	2.59074281136568e-236
TMEM14A	4.41814251263302e-56	1.04304067139947	0.213	0.098	8.19786343219057e-52
SLAMF7	1.37682194764114e-61	1.04214987064208	0.249	0.121	2.55469312384813e-57
SGTB	3.06239833104878e-151	1.04168415804609	0.554	0.312	5.682280103261e-147
MRPL18	2.17960173908372e-209	1.04070283900797	0.676	0.42	4.04425102686985e-205
TEX2	9.43815321136414e-115	1.03893794099946	0.364	0.164	1.75124932836862e-110
NAB2	8.03433471873735e-75	1.03859230402791	0.26	0.116	1.49077080706172e-70
VMAC	5.09827256673617e-34	1.0382902259483	0.116	0.048	9.45984474757896e-30
COMTD1	7.02721435208491e-91	1.03613829792492	0.363	0.186	1.30389962302936e-86
DOLK	1.7557265970297e-27	1.03285048448818	0.103	0.045	3.2577507007886e-23
TMEM70	2.10685917171489e-188	1.02898487507644	0.638	0.384	3.90927719311698e-184
CTBS	5.40251067396467e-216	1.02730409131717	0.688	0.428	1.00243585555414e-211
DCAF4	4.05193999994011e-39	1.02547250291449	0.132	0.054	7.51837466988887e-35
BSCL2	4.30093800466175e-124	1.02536784271821	0.47	0.253	7.98039046764988e-120
MXI1	4.79167071008133e-148	1.02415647905176	0.517	0.271	8.89094500255591e-144
TACO1	5.1820638858177e-42	1.02202498562824	0.163	0.074	9.61531954013474e-38
WHRN	2.38057363949766e-132	1.02194634997065	0.453	0.22	4.41715438808792e-128
DYRK4	1.24928262713834e-64	1.02023078627165	0.301	0.16	2.3180439146552e-60
ATP6V0E1	0	1.02020170802107	0.942	0.861	0
DSTN	0	1.01974512317435	0.864	0.64	0
ZCCHC2	6.15161833087814e-177	1.01658843190538	0.624	0.37	1.14143278129444e-172
LRRC42	9.05487463876658e-48	1.01595178805305	0.163	0.068	1.68013198922314e-43
KDELR1	0	1.0157149727258	0.821	0.613	0
NRGN	7.1387883948014e-51	1.01528519489789	0.272	0.155	1.3246021866554e-46
SLC38A6	1.00472318100035e-216	1.01466924825319	0.658	0.352	1.86426386234615e-212
LUM	5.57697638748198e-57	1.01348539684788	0.24	0.119	1.03480796869728e-52
PET117	1.50759787032582e-51	1.01307287328608	0.169	0.07	2.79734784838956e-47
NTAN1	6.0072727718025e-234	1.01218470809659	0.723	0.461	1.11464946280795e-229
ARL1	4.70869955555668e-141	1.01099930894383	0.525	0.29	8.73699202533541e-137
COPS8	7.45988567932381e-134	1.01079019847138	0.524	0.3	1.38418178779853e-129
PAPSS1	3.93755666849143e-248	1.01062949340966	0.77	0.546	7.30613639838585e-244
ZBED3-AS1	5.50057738979511e-96	1.00865663860704	0.307	0.13	1.02063213467648e-91
COL8A2	2.25863592033349e-49	1.00797553758318	0.222	0.113	4.19089895017879e-45
ENO2	8.47885758132863e-47	1.00761437083398	0.144	0.056	1.57325202421553e-42
AP1S1	7.75643516549162e-119	1.00752022381993	0.485	0.275	1.43920654495697e-114
RIOX1	5.7894016271946e-30	1.00313336388941	0.117	0.053	1.07422347192596e-25
PPIL1	8.67970703021037e-21	1.00294671701437	0.123	0.068	1.61051963945554e-16
GNPTAB	1.37336327803242e-163	1.00293886298612	0.669	0.45	2.54827556238915e-159
ZNF385A	2.00817433469775e-248	1.00245066044841	0.801	0.598	3.72616747803167e-244
RRAS	6.62513766821023e-162	1.00219555600408	0.605	0.358	1.22929429433641e-157
CTNNAL1	4.22571718547626e-89	1.00207407794466	0.301	0.134	7.8408182376512e-85
MSANTD4	1.03940738833058e-36	1.0019045385617	0.144	0.066	1.92862040904739e-32
ST3GAL6-AS1	9.20737394211768e-40	1.00149881702625	0.12	0.046	1.70842823495993e-35
LRCH1	1.38788856534753e-181	1.00001126736806	0.743	0.532	2.57522723300234e-177
ITGB1BP1	8.10852208390439e-116	0.99919839017236	0.56	0.37	1.50453627266846e-111
MFSD6	7.62837539206094e-121	0.998102104714388	0.421	0.207	1.41544505399691e-116
ANO5	5.42245532444581e-37	0.997900949939841	0.167	0.083	1.00613658545092e-32
JUP	4.27637661657294e-70	0.994291549749673	0.331	0.18	7.9348168120511e-66
KBTBD4	7.07306179742998e-37	0.993477885513448	0.133	0.058	1.31240661651313e-32
MPG	4.94543658412745e-158	0.993369247580479	0.619	0.388	9.17625758184848e-154
UTP25	2.02817786356224e-45	0.993127156330837	0.15	0.061	3.76328402583974e-41
LRPAP1	1.69137862088686e-157	0.992379306753353	0.739	0.571	3.13835303105557e-153
GLRX5	1.0500226716197e-164	0.992342192580765	0.591	0.355	1.94831706719036e-160
BDH2	7.06739473591414e-50	0.991678197000673	0.236	0.122	1.31135509324887e-45
FZD1	1.19965693268029e-110	0.98994436902502	0.476	0.265	2.22596343858827e-106
HDHD5	3.28053152487513e-99	0.989573316145931	0.427	0.234	6.0870262444058e-95
PRDX3	1.0942619494228e-276	0.989500485999943	0.803	0.594	2.03040304715401e-272
NCSTN	3.99870654302583e-166	0.989132955906425	0.619	0.389	7.41959999058443e-162
OCIAD2	4.28115594009928e-28	0.988406327607684	0.12	0.058	7.94368484685421e-24
TSFM	1.05449336725608e-69	0.987417265279962	0.282	0.14	1.95661244294365e-65
TMEM203	2.90644035777371e-80	0.986486089594693	0.327	0.163	5.39290008384912e-76
CD99	0	0.986335263855001	0.965	0.905	0
ST6GALNAC6	1.53787292230631e-78	0.986256417707803	0.299	0.144	2.85352320733936e-74
TLE1	2.79091847373484e-116	0.986207666669427	0.419	0.206	5.17854922801499e-112
MGLL	5.388519087782e-168	0.985337896336639	0.653	0.414	9.99839716737949e-164
POMC	4.69789411198312e-34	0.983195182792762	0.131	0.059	8.71694252478468e-30
SNX7	1.57219464996614e-78	0.982455366267837	0.251	0.102	2.91720717301218e-74
SPRYD7	3.20629516064159e-64	0.982353826172571	0.266	0.131	5.94928067057047e-60
IAH1	4.51984000407674e-205	0.982334492464974	0.699	0.456	8.38656312756439e-201
POP4	2.57756786717588e-104	0.981531748032592	0.426	0.229	4.78267717754485e-100
EMG1	8.72198915730778e-99	0.980460762503934	0.366	0.178	1.61836508813846e-94
ATP6V1H	1.37444883684164e-212	0.979883989058672	0.772	0.546	2.55028981675966e-208
DCUN1D5	1.29722176462491e-103	0.979405254619372	0.403	0.208	2.40699498426151e-99
EEF1E1	5.09935094106035e-96	0.97889861887771	0.401	0.214	9.46184567113748e-92
TMCO3	9.90449092961102e-149	0.978694905209408	0.525	0.284	1.83777829198932e-144
CIPC	7.95695642896503e-51	0.977845235755816	0.189	0.085	1.47641326539446e-46
RRS1	8.1799473227287e-33	0.976097441665821	0.145	0.071	1.51778922573231e-28
RNF113A	1.97111006372245e-65	0.975455053288826	0.259	0.124	3.65739472323701e-61
ATP5MC3	3.11282832562508e-291	0.974709488734061	0.891	0.778	5.77585295819734e-287
METTL1	5.46885753751174e-47	0.974493882159155	0.181	0.083	1.0147465160853e-42
SH3GLB1	2.27696563039271e-253	0.974182577601838	0.81	0.621	4.22490972719367e-249
CD300C	8.50031252292842e-60	0.969218450031132	0.29	0.154	1.57723298862937e-55
RPS19BP1	1.55132310139686e-264	0.969121976421364	0.783	0.549	2.87848001464187e-260
ABHD2	1.20626831526007e-212	0.968383943685799	0.736	0.499	2.23823085896506e-208
COPG1	1.22407077620638e-111	0.965099325764028	0.484	0.281	2.27126332525093e-107
C16orf54	1.94712026789858e-67	0.964946288783607	0.263	0.125	3.61288165708581e-63
FCHO2	3.36262519594587e-224	0.96471178198769	0.806	0.557	6.23935105107756e-220
FDX1	9.93589812629405e-119	0.964328262701166	0.621	0.428	1.84360589733386e-114
MINPP1	6.61946490860042e-66	0.963640112594997	0.222	0.095	1.22824171379081e-61
REEP5	0	0.96170354802221	0.869	0.724	0
DNAJA4	1.72252009112916e-39	0.961312330402237	0.236	0.137	3.19613602909016e-35
DENND4C	1.79500216599581e-214	0.958759224415698	0.803	0.584	3.33062651900523e-210
ANXA5	0	0.957739707418257	0.972	0.919	0
IL18BP	9.86608892804814e-39	0.957625172211463	0.245	0.147	1.83065280059933e-34
TXNIP	3.07301418788769e-282	0.957483873827099	0.905	0.68	5.70197782562561e-278
ATP6AP1	2.02651040681707e-259	0.956928306920321	0.845	0.701	3.76019005984908e-255
EPN2	2.3258160280884e-59	0.956724922539868	0.203	0.085	4.31555164011803e-55
EVI2B	1.0525745962537e-300	0.955456643542509	0.872	0.674	1.95305216334874e-296
TRIAP1	2.5101541580336e-62	0.95430639532161	0.297	0.158	4.65759104023134e-58
SRD5A3	5.78373443678975e-110	0.953484706762067	0.434	0.231	1.07317192474634e-105
HACD3	2.17579067208425e-108	0.951765430139109	0.388	0.188	4.03717959205233e-104
GNL3	6.82773006720402e-112	0.950735147350148	0.522	0.318	1.26688531396971e-107
HCFC1R1	2.64420631562014e-163	0.950630746508038	0.637	0.404	4.90632481863317e-159
NDUFS8	6.30176292818214e-157	0.948067563182454	0.74	0.569	1.1692921113242e-152
DHRS9	7.9410570777005e-71	0.94537022754715	0.296	0.148	1.47346314076733e-66
GOLT1B	5.37550308662976e-114	0.942796216620673	0.493	0.29	9.97424597724152e-110
NT5DC3	9.62837412840835e-33	0.942784731035143	0.183	0.101	1.78654481952617e-28
ADCY3	1.60871374840638e-127	0.939454388299827	0.466	0.242	2.98496836016805e-123
S100A10	4.60135857440839e-299	0.938843414987431	0.987	0.948	8.53782083481477e-295
VAC14	2.95840415251337e-132	0.938783022387546	0.527	0.301	5.48931890498856e-128
TMEM30A	2.25855045347679e-157	0.938613988911219	0.664	0.446	4.19074036642618e-153
COL5A2	8.39306036472582e-23	0.938338273789314	0.114	0.059	1.55733235067488e-18
MYO1E	1.45106546327186e-303	0.937523821704468	0.873	0.621	2.69245196710093e-299
EPHX1	2.04146213406853e-151	0.934523500256047	0.555	0.305	3.78793298976416e-147
MRPL4	5.19380050754545e-117	0.933519779565571	0.518	0.309	9.63709684175058e-113
DHRS7	1.31831466515589e-219	0.933173616802738	0.797	0.6	2.44613286119676e-215
FADD	3.29136578977701e-37	0.931712673537308	0.152	0.071	6.10712922293124e-33
RCN2	3.23640279444633e-123	0.931640085431474	0.493	0.276	6.00514538509516e-119
RAB11FIP1	1.14999667848278e-286	0.931543740200006	0.862	0.642	2.1338188369248e-282
CYSTM1	8.41668170608552e-252	0.931280395658444	0.83	0.629	1.56171529056417e-247
GRN	0	0.930881736200757	0.962	0.901	0
PGRMC2	1.06091854869037e-87	0.92899627825816	0.404	0.226	1.96853436709497e-83
MUL1	8.61133105196771e-53	0.926790976620806	0.208	0.096	1.59783247669261e-48
HAGH	1.19879696624612e-145	0.926227796305607	0.587	0.36	2.22436777086967e-141
SMPDL3A	1.12398782428051e-73	0.925130075688098	0.365	0.204	2.08555940795249e-69
DCXR	1.3030532735861e-105	0.924333837106486	0.525	0.331	2.41781534913901e-101
VDAC1	4.3093149490155e-269	0.923690668938639	0.836	0.675	7.99593388789825e-265
NMT2	5.22548036007528e-49	0.923083352370504	0.208	0.101	9.69587880811969e-45
LRFN4	5.49861874805545e-54	0.921714006099209	0.212	0.098	1.02026870870169e-49
MMP14	5.33402379891153e-148	0.921226963113355	0.653	0.408	9.89728115888034e-144
GLIPR2	1.04770116648052e-160	0.920670998006552	0.793	0.66	1.94400951440461e-156
USP30	6.82250082347458e-26	0.918067208390206	0.119	0.059	1.26591502779571e-21
RSRC1	1.19079496485476e-226	0.917998488430495	0.818	0.59	2.20952005728801e-222
EPB41L2	2.40654869141451e-162	0.917895144399089	0.772	0.568	4.46535109691962e-158
HM13	7.15769055204804e-251	0.917545927792981	0.823	0.64	1.32810948193251e-246
BICD1	1.13755808007029e-100	0.915066026624457	0.46	0.261	2.11073901757042e-96
YWHAQ	3.38997942218098e-306	0.91501551269365	0.887	0.728	6.2901068178568e-302
SLC1A3	1.90938514385765e-239	0.914925654588888	0.765	0.465	3.54286413442787e-235
PLP2	1.46625229680616e-234	0.914774073777788	0.789	0.566	2.72063113672382e-230
VAT1	1.42315977567524e-185	0.914765798817977	0.648	0.367	2.64067296376541e-181
SLC35E3	4.67799009725903e-107	0.914718367938113	0.436	0.228	8.68001062546414e-103
MRPS23	1.02500062661059e-107	0.914243515144743	0.476	0.268	1.90188866267595e-103
NUPR1	7.47923554871653e-155	0.913793085594379	0.608	0.356	1.38777215606435e-150
BRI3	0	0.913217417358443	0.957	0.892	0
MRPL17	2.97980834161545e-112	0.91273324100663	0.443	0.233	5.52903437786746e-108
ASRGL1	1.07277682795251e-38	0.912234969611849	0.196	0.104	1.99053740426589e-34
PGAM1	4.56885551156346e-165	0.911937604245781	0.771	0.618	8.477511401706e-161
PPP1R3G	1.13987328368659e-33	0.91069557188056	0.106	0.042	2.11503487788046e-29
MRM3	6.29916611366548e-26	0.909153321700418	0.134	0.071	1.16881027239063e-21
TIMM8A	5.0791196082782e-24	0.909079246492657	0.107	0.052	9.42430643316021e-20
SCOC	4.9784346901929e-102	0.907976520518391	0.423	0.227	9.23748556765293e-98
PRADC1	4.55073298231312e-45	0.907845942489808	0.219	0.114	8.443885048682e-41
CHCHD4	2.97813071509664e-31	0.907113399627249	0.133	0.063	5.52592154186182e-27
YIF1A	5.96024691872172e-132	0.906467576797081	0.582	0.372	1.10592381576882e-127
ST13	4.69363018845382e-280	0.905578211788567	0.852	0.691	8.70903081467606e-276
DPM3	1.04478483047842e-104	0.904543647566962	0.53	0.33	1.93859825295271e-100
ATP6V1D	7.64036400847366e-160	0.903552888577226	0.678	0.468	1.41766954177229e-155
ACTG1	0	0.902632997355906	0.979	0.942	0
SPTSSA	2.37688755087132e-164	0.901740380783514	0.604	0.352	4.41031485064173e-160
PPP1R14B	6.78938503699985e-171	0.901508324713788	0.736	0.536	1.25977039361532e-166
GNPNAT1	1.81394716380709e-46	0.899705733014825	0.203	0.1	3.36577896244405e-42
ABHD5	1.11587996871593e-148	0.899370762042911	0.608	0.373	2.07051528195241e-144
FKBP1B	5.4615794313816e-23	0.898756279031967	0.122	0.064	1.01339606349286e-18
SDHD	2.36792402506724e-185	0.897723817560882	0.729	0.517	4.39368302851227e-181
ACO2	1.88837185704898e-127	0.89636989123317	0.62	0.433	3.50387398075439e-123
AIFM2	3.75674504685991e-32	0.89576329718439	0.15	0.076	6.97064043444856e-28
BNIP3	6.29602027935285e-70	0.895619598686453	0.362	0.206	1.16822656283392e-65
RCAN3	9.70512754727732e-80	0.89521666712701	0.39	0.219	1.80078641639731e-75
TMEM38B	5.51429318258885e-111	0.894036607090077	0.464	0.253	1.02317710002936e-106
NENF	5.52599105669188e-195	0.893943140800597	0.755	0.544	1.02534764056918e-190
SLC17A5	2.15356434370823e-175	0.893637121445122	0.719	0.477	3.99593863975063e-171
DBI	0	0.893400846207628	0.937	0.856	0
RAB5IF	3.37901732892773e-170	0.892977354696641	0.736	0.561	6.26976665382541e-166
IGHMBP2	1.6622804545035e-38	0.892173184313576	0.172	0.084	3.08436138333125e-34
VWA5A	4.27583442072053e-37	0.89082453146122	0.187	0.098	7.93381076764695e-33
BORCS6	2.74890430296594e-63	0.890554180004272	0.267	0.132	5.1005919341533e-59
MDH1	4.321729374715e-186	0.890296296802187	0.742	0.545	8.01896885478368e-182
BAG3	8.01567966522588e-141	0.890245611505825	0.458	0.224	1.48730936188266e-136
IER3IP1	1.31723082177468e-166	0.889812226207837	0.658	0.433	2.44412178980293e-162
ARF5	2.25776030549981e-138	0.88958965901716	0.623	0.402	4.18927424685489e-134
ACVR1	2.42476927507009e-118	0.888700141395254	0.542	0.32	4.49915938989255e-114
NIP7	1.97139296351278e-54	0.888628725249092	0.244	0.123	3.65791964379797e-50
MRPS6	5.82628962475172e-141	0.88854092379183	0.684	0.48	1.08106803987268e-136
COMT	0	0.888539557247498	0.888	0.744	0
S100A4	0	0.887456505198594	0.987	0.95	0
RASSF8-AS1	8.21300317760798e-44	0.88730503142047	0.137	0.054	1.52392273960516e-39
CTSD	0	0.887294285042573	0.957	0.839	0
TEX264	1.08684654258534e-126	0.887073872749501	0.564	0.346	2.0166437597671e-122
CDC14B	3.65908280622029e-44	0.887028852153724	0.168	0.075	6.78942814694175e-40
PDXDC1	4.69740681493408e-159	0.886691502344511	0.653	0.41	8.71603834511019e-155
TCTA	2.07028870775035e-44	0.886447858881888	0.205	0.104	3.84142069723077e-40
COPRS	5.17842548023969e-151	0.886269886818873	0.57	0.321	9.60856847858475e-147
TMEM59	0	0.885343491358418	0.894	0.768	0
SLC3A2	2.42266446877754e-202	0.884077506429224	0.795	0.589	4.49525392181673e-198
SPTAN1	4.42059255028972e-180	0.88364842908486	0.705	0.457	8.20240947706258e-176
SCN9A	2.60530283226004e-158	0.882825941913561	0.476	0.207	4.83413940525851e-154
RPS6KA1	1.42354644031786e-110	0.882709543547853	0.563	0.368	2.64139042000979e-106
PNMA1	5.39099866236397e-59	0.881499915241473	0.227	0.106	1.00029980180163e-54
HAUS2	2.70825224606282e-75	0.881435437583731	0.36	0.198	5.02516204256957e-71
LSS	1.72885760972739e-121	0.880273508425035	0.45	0.226	3.20789529484917e-117
SLC35A2	5.62319646525312e-46	0.880237049489373	0.245	0.133	1.04338410412772e-41
NUDT12	1.13231565517006e-26	0.879390140710985	0.113	0.053	2.10101169816805e-22
RALBP1	9.64526475416283e-176	0.879294240260482	0.704	0.476	1.78967887513491e-171
MAP3K7CL	1.06439649889091e-23	0.878883432043765	0.121	0.063	1.97498770369208e-19
RBM43	3.36966394603397e-48	0.87721437862636	0.198	0.094	6.25241145186603e-44
SLC39A7	1.22440252670508e-109	0.877192037332332	0.491	0.284	2.27187888830128e-105
IGF2R	4.15293440879965e-255	0.877018938976374	0.78	0.497	7.70576979552775e-251
GEMIN6	2.89980873036235e-51	0.875020479745712	0.215	0.104	5.38059509918735e-47
ITGA6	4.15584789175078e-100	0.874795595977681	0.408	0.211	7.71117576314357e-96
ARL6IP5	0	0.874381850019898	0.927	0.817	0
MUC12	3.84787696683248e-43	0.874304561869897	0.176	0.082	7.13973571195767e-39
CBLB	9.85471991572473e-147	0.873884213589906	0.687	0.447	1.82854328036272e-142
COL1A1	1.06436203857688e-113	0.873687348815087	0.32	0.131	1.9749237625794e-109
TP53I3	1.31798927537231e-65	0.872232177657894	0.348	0.197	2.44552910045332e-61
RRAD	2.11247361514735e-11	0.871443554397133	0.138	0.097	3.9196947929059e-07
TMBIM4	0	0.869849677591114	0.892	0.762	0
MRPS30	7.88180981576451e-60	0.869548821441506	0.295	0.157	1.46246981131511e-55
PGD	3.61469289035788e-162	0.868244339658204	0.716	0.516	6.70706265805906e-158
ZBED5-AS1	1.26655764634911e-60	0.867969791351654	0.313	0.174	2.35009771280077e-56
MRPS26	5.38034110488054e-93	0.867887919375002	0.404	0.214	9.98322292010584e-89
CNIH1	1.41888539539904e-138	0.866004259784605	0.631	0.42	2.63274185116292e-134
TMEM138	2.34572221885823e-60	0.864804740804499	0.287	0.151	4.35248757709145e-56
MFGE8	5.56923399627282e-24	0.864723613421291	0.106	0.052	1.03337136800842e-19
SCCPDH	1.71722792247169e-88	0.86459232307479	0.399	0.219	3.18631641014621e-84
PTMS	1.02449762133111e-269	0.864505580610689	0.884	0.668	1.90095533637987e-265
DUSP11	1.86312436890646e-80	0.864269981639445	0.341	0.176	3.45702726650594e-76
TP53RK	2.96539065571144e-59	0.86335607126936	0.262	0.131	5.50228236167257e-55
PINK1	3.53713505607827e-69	0.863122312680091	0.385	0.228	6.56315409655324e-65
GADD45G	2.26386738701156e-129	0.862738464273509	0.434	0.202	4.20060593659996e-125
TMEM230	3.53290331722934e-224	0.861519236181275	0.796	0.602	6.55530210511905e-220
NQO1	6.90907968342571e-46	0.861328024403904	0.128	0.046	1.28197973525964e-41
LINC01191	4.66390451483106e-33	0.860520360172367	0.119	0.051	8.65387482726903e-29
AHSA1	1.17507138498144e-118	0.860368757330079	0.566	0.357	2.18034495483305e-114
TFB2M	9.47035286789104e-50	0.86036336984278	0.208	0.1	1.75722397463718e-45
DCTN6	4.93075806484557e-106	0.860213662024459	0.521	0.323	9.14902158932095e-102
NPTN	8.62725860396254e-258	0.859245403092361	0.853	0.68	1.60078783396525e-253
HIRIP3	1.6291161159566e-38	0.858568592990037	0.178	0.089	3.02282495315747e-34
EMC1	6.31717840761903e-70	0.857524458429862	0.33	0.177	1.17215245353371e-65
HVCN1	7.99187967623127e-117	0.856919671863608	0.467	0.255	1.48289327392471e-112
IRF2BPL	3.16631370344381e-93	0.855822280366834	0.428	0.235	5.87509507673999e-89
TMEM14C	7.02125898700262e-247	0.854697404596836	0.829	0.648	1.30279460503834e-242
ARHGEF3	2.24434492291019e-148	0.854574582229178	0.607	0.36	4.16438200445985e-144
COX7A2L	1.55273706018875e-187	0.854173521512347	0.77	0.582	2.88110361518022e-183
CDS2	3.22114247099185e-119	0.852618520092249	0.53	0.31	5.97682985492538e-115
TREM2	1.94369066341467e-164	0.852370035475022	0.658	0.412	3.60651802596592e-160
CYB561	1.12598283875654e-38	0.851895636430126	0.192	0.099	2.08926115731276e-34
KLF5	4.57462807695124e-27	0.851736433628223	0.13	0.066	8.48822239678303e-23
CHMP5	2.01854324710011e-195	0.85147643365995	0.748	0.538	3.74540699499425e-191
VIM	0	0.850990111711464	0.997	0.986	0
PIGT	1.71630536972576e-114	0.850461404515724	0.598	0.404	3.18460461352616e-110
TMED9	7.37999912402259e-238	0.849272909671926	0.783	0.581	1.36935883746239e-233
SLC39A11	3.47984230845923e-139	0.849075472664545	0.766	0.597	6.4568474033461e-135
LILRB4	3.39708491192554e-250	0.848129063988214	0.839	0.63	6.30329105407784e-246
BHLHE41	2.47513607225536e-85	0.848076938169128	0.392	0.213	4.59261498206982e-81
ABLIM1	1.2483023460859e-40	0.847474609104677	0.116	0.042	2.31622500316238e-36
IMP3	1.40966333548876e-108	0.846406786735532	0.534	0.319	2.61563031899939e-104
ANG	2.17265179796049e-41	0.84565875074711	0.224	0.122	4.03135541111568e-37
CARMIL1	8.06723220452946e-61	0.844920072331749	0.42	0.268	1.49687493555044e-56
SPCS1	2.93119421029929e-233	0.844362397973077	0.827	0.655	5.43883085721033e-229
NT5C3B	1.56674415617168e-38	0.842514761363838	0.22	0.124	2.90709378177656e-34
CCNDBP1	1.02249871725556e-124	0.842220893208064	0.582	0.373	1.89724636986768e-120
MBIP	7.25759965916384e-48	0.841702902174075	0.236	0.123	1.34664761675785e-43
COQ9	2.37840147959829e-51	0.840392576142981	0.254	0.135	4.41312394539463e-47
SDHC	9.19347605986473e-183	0.840286989371779	0.722	0.527	1.7058494829079e-178
CD164	9.21174996451628e-271	0.839992542977056	0.872	0.734	1.709240205916e-266
LSP1	3.37601933045991e-137	0.839914584059254	0.78	0.619	6.26420386766837e-133
TCN2	6.85860220850269e-105	0.839661095904249	0.471	0.271	1.27261363978767e-100
COQ5	6.90051358906356e-32	0.838134563241769	0.189	0.105	1.28039029645074e-27
CXCL16	2.50444817813295e-218	0.838023573157251	0.858	0.771	4.64700359452568e-214
ATP6V0C	0	0.83729502712946	0.956	0.903	0
MPLKIP	1.02596334560469e-119	0.83526181255028	0.511	0.294	1.9036749877695e-115
IFRD2	2.65919519359743e-63	0.834918824497701	0.286	0.149	4.93413668172003e-59
ABCE1	1.40373200385069e-91	0.834818383828956	0.498	0.31	2.60462473314496e-87
BPNT1	9.01131226747326e-28	0.833572778229023	0.139	0.071	1.67204899122966e-23
TOR1A	1.14945040738053e-73	0.833123280434303	0.401	0.238	2.13280523089458e-69
PJA1	2.41180133100782e-30	0.83288127998216	0.12	0.054	4.47509736968502e-26
TLN2	6.43829322435872e-40	0.830098462021508	0.201	0.106	1.19462530777976e-35
AK3	7.31962790280958e-92	0.829601792075991	0.435	0.247	1.35815695736632e-87
TRAK2	2.40940595996225e-61	0.829291781171194	0.374	0.226	4.47065275870996e-57
MFSD12	3.70470561740108e-125	0.828188459038301	0.702	0.524	6.8740812730877e-121
TTC8	2.98423052502292e-34	0.826499220320594	0.18	0.096	5.53723973918003e-30
SLC6A6	7.02183172505076e-189	0.825699545889542	0.784	0.584	1.30290087658317e-184
MRPL46	4.66431345762708e-34	0.824900944518332	0.182	0.097	8.65463362062705e-30
B3GALT4	5.17225693085245e-54	0.823074169742113	0.226	0.11	9.59712273519672e-50
ANXA11	8.51432946511614e-214	0.82280762458633	0.856	0.729	1.5798338322523e-209
MAPK13	2.68781690547606e-64	0.822760646987203	0.343	0.196	4.98724426811082e-60
SLC25A29	4.63797264475388e-71	0.822695491388159	0.34	0.185	8.60575824234083e-67
VKORC1	2.44582988363045e-164	0.820956228459895	0.719	0.528	4.53823734907629e-160
ATP6V1F	2.3741162542472e-297	0.820489790488557	0.923	0.832	4.40517270975568e-293
B2M	0	0.81967308744332	0.997	0.993	0
UST	2.44053739185284e-115	0.818551116024308	0.587	0.361	4.52841713058294e-111
COA4	3.77203088051068e-95	0.817743581010775	0.506	0.314	6.99900329878756e-91
SAC3D1	9.21099367726375e-50	0.816990970427046	0.205	0.097	1.70909987681629e-45
IGSF8	1.64381092230637e-39	0.816680867487387	0.219	0.121	3.05009116633947e-35
C17orf58	5.39624274001973e-40	0.816464223100095	0.202	0.105	1.00127284041066e-35
ORAI3	1.1968681736312e-86	0.814836338980752	0.439	0.258	2.22078889617269e-82
CDCA7L	3.68683412676946e-27	0.814223930813454	0.134	0.068	6.84092072222073e-23
BLOC1S4	4.70804693286792e-75	0.813914094511409	0.285	0.134	8.73578108393642e-71
TSN	6.76710031686285e-89	0.813777717999302	0.442	0.256	1.2556354637939e-84
CCDC127	3.25927032662736e-37	0.813677821106427	0.175	0.088	6.04757609105706e-33
SERF2	0	0.813314213659319	0.981	0.949	0
KCNMA1	2.25539144798906e-128	0.812702427819331	0.51	0.276	4.18487883174369e-124
AKTIP	3.18747244869958e-19	0.812643577769276	0.108	0.058	5.91435512856207e-15
EIF1AD	8.93552344609708e-33	0.812378264402908	0.177	0.094	1.65798637542331e-28
GABARAPL2	1.30958513016488e-193	0.811670999373334	0.807	0.644	2.42993520902093e-189
MARVELD1	5.03404513148165e-82	0.811473560671676	0.451	0.271	9.34067074146419e-78
GOT2	1.12922280076122e-43	0.811423752417111	0.259	0.149	2.09527290681244e-39
ZNF684	2.98764265497368e-28	0.811248923098014	0.115	0.053	5.54357094630367e-24
VSIG4	3.05476409778486e-89	0.810578842861184	0.744	0.652	5.66811478343982e-85
TDP2	1.92008335676625e-121	0.810478480004375	0.507	0.283	3.56271466847977e-117
LAPTM4A	0	0.810287689560161	0.916	0.838	0
OXR1	1.52557602366276e-100	0.809089882272834	0.605	0.418	2.83070631190626e-96
NTHL1	2.77649749223576e-29	0.806589712286502	0.158	0.084	5.15179109684345e-25
MTMR2	1.94784648619647e-65	0.805705902160771	0.317	0.171	3.61422915513755e-61
SLC4A2	3.41263397680223e-56	0.805601200290665	0.356	0.218	6.33214234395653e-52
SSR3	1.23127980244847e-191	0.804964009061162	0.845	0.709	2.28463967344314e-187
SF3B6	1.74782308336895e-231	0.8044097701654	0.818	0.626	3.24308573119108e-227
C8orf33	8.10595539632935e-48	0.804392591257357	0.261	0.142	1.50406002378891e-43
HSPH1	6.91813719950333e-222	0.804108319946636	0.757	0.503	1.28366035736784e-217
GLT8D1	4.06549029182071e-54	0.803833920563504	0.29	0.158	7.54351723647333e-50
MRPL47	9.06086782165722e-110	0.803673075321309	0.561	0.357	1.6812440243085e-105
RAB34	3.4116824976876e-131	0.80335366203975	0.662	0.454	6.33037687445935e-127
LINC01010	1.92228490290459e-190	0.803147241693196	0.71	0.453	3.56679963733947e-186
GGCT	6.01362400726369e-73	0.802926533310794	0.439	0.274	1.11582793454778e-68
ZBTB22	2.08218213401858e-30	0.802040204305144	0.16	0.084	3.86348894967148e-26
GLOD4	1.72733879099706e-108	0.801810744201921	0.532	0.325	3.20507712669504e-104
ZNF706	1.39706533573499e-213	0.80167217365848	0.829	0.669	2.59225473045627e-209
NOP16	8.37974561576541e-37	0.801397263925448	0.198	0.107	1.55486179900527e-32
MLF2	1.43132806312155e-141	0.801045945739854	0.7	0.511	2.65582922112203e-137
HMGB3	8.12741261586565e-57	0.800743483643959	0.261	0.134	1.50804141087387e-52
PPP1R37	4.2882460346736e-26	0.8002378794984	0.131	0.067	7.95684051733687e-22
UBTD2	2.76168223576932e-118	0.799623312596559	0.647	0.432	5.12430138846998e-114
EMC4	9.63200966584448e-103	0.799326615651351	0.58	0.387	1.78721939349744e-98
MICA	2.02927444687009e-46	0.798666827638463	0.192	0.09	3.76531873616745e-42
SPRYD3	1.11487899847366e-39	0.798521952104426	0.206	0.11	2.06865798166788e-35
CUL2	4.94844509639592e-82	0.798268922162641	0.466	0.287	9.18183987636263e-78
TMEM33	2.70385495167049e-115	0.798182236460058	0.606	0.412	5.01700286282459e-111
ANXA1	2.17691130202085e-272	0.798111814167456	0.974	0.917	4.03925892089968e-268
ZNHIT3	5.59200723681158e-101	0.798077908573544	0.486	0.284	1.03759694279039e-96
IFI6	1.71511357535008e-198	0.798001140830607	0.768	0.503	3.18239323906208e-194
ISOC1	7.24547064453052e-44	0.797962530441692	0.235	0.126	1.34439707809264e-39
DCLRE1B	7.2494109951678e-42	0.796191424059588	0.222	0.119	1.34512821015339e-37
FLNA	2.90154951472756e-229	0.79603473151002	0.883	0.749	5.38382512457698e-225
PFDN2	8.66507616402311e-193	0.794942170674559	0.789	0.606	1.60780488223449e-188
C17orf75	4.29076667499968e-22	0.793418605457205	0.126	0.068	7.96151756546192e-18
ADAMDEC1	1.84814746831786e-53	0.792337111283687	0.348	0.211	3.4292376274638e-49
ARMH1	9.43260923404299e-43	0.792009898754599	0.195	0.098	1.75022064337668e-38
NBPF9	7.82004965326995e-31	0.7912805570889	0.136	0.065	1.45101021316424e-26
ACTR10	3.77594049669774e-123	0.791180587075883	0.602	0.389	7.00625759162266e-119
SWSAP1	4.68662420297684e-24	0.791032503679556	0.101	0.047	8.69603120862352e-20
ARHGEF12	2.75724142847496e-90	0.790848267721188	0.473	0.28	5.11606147053529e-86
KTI12	4.2700737113294e-28	0.790654114587289	0.107	0.048	7.92312177137171e-24
ACTR6	8.71043739707586e-58	0.789386105034381	0.288	0.157	1.61622165902743e-53
TULP4	3.56501448904719e-108	0.789108661471008	0.51	0.294	6.61488438442706e-104
APLP2	0	0.788523673256369	0.959	0.898	0
RBM45	1.08382108569423e-27	0.788102716734318	0.128	0.063	2.01103002450564e-23
SQOR	1.93746184505002e-198	0.787852244972054	0.812	0.638	3.5949604534903e-194
C6orf226	8.21356970128478e-48	0.787530053537578	0.244	0.131	1.52402785807339e-43
RGS3	6.93761549338643e-32	0.78745068464705	0.118	0.051	1.28727455479785e-27
FAM98A	2.23270670487557e-37	0.786853116047236	0.174	0.087	4.14278729089662e-33
ING2	2.25009979303726e-92	0.78656638503151	0.462	0.263	4.17506016598064e-88
C1QBP	6.59910370969201e-107	0.786451338712041	0.66	0.481	1.22446369333335e-102
FGR	2.65136186526051e-145	0.786215812660701	0.724	0.526	4.91960194099088e-141
NDUFA5	5.88448515837884e-126	0.786121889238768	0.636	0.431	1.09186622113719e-121
UNC50	2.98845810237247e-94	0.7860105926968	0.458	0.269	5.54508400895213e-90
MT-ND4L	6.4747484430504e-78	0.785830811556006	0.605	0.444	1.201389573608e-73
RNH1	7.72577254750242e-239	0.785387845483429	0.875	0.764	1.43351709618907e-234
MAPKAPK5	4.12506088649787e-70	0.785034284941212	0.372	0.213	7.6540504748968e-66
PHAX	2.78291097586949e-66	0.784903046504651	0.33	0.18	5.16369131572583e-62
RPP25	1.3245947927189e-47	0.784814321385221	0.226	0.114	2.45778563788991e-43
TMEM263	8.55816112658236e-60	0.783373257172428	0.307	0.167	1.58796679703736e-55
MRPS17	1.47214315094377e-48	0.78227243907106	0.256	0.138	2.73156161657616e-44
FAHD1	4.8407801109079e-36	0.779830917590155	0.207	0.114	8.9820674957896e-32
SCARB2	2.96291292785649e-140	0.779609912597362	0.715	0.515	5.49768493763771e-136
XPC	1.22657428771399e-76	0.779359094811516	0.417	0.244	2.2759085908533e-72
AGA	3.09291578721002e-51	0.779278209828836	0.298	0.171	5.73890524316819e-47
HDDC3	5.89699707539662e-44	0.779100678656862	0.227	0.121	1.09418780733984e-39
SLC44A1	7.05480619635397e-179	0.778720952082878	0.763	0.533	1.30901928973348e-174
DLD	9.61756274808085e-77	0.778404918350937	0.478	0.306	1.7845387679064e-72
TALDO1	3.70620454180944e-179	0.778147212179706	0.859	0.746	6.87686252732741e-175
CD68	0	0.776708995650192	0.95	0.873	0
ERH	1.18108893462822e-201	0.776321981799074	0.815	0.642	2.19151051820266e-197
CADM1	3.81627347378255e-78	0.775157419383562	0.46	0.282	7.08109543060353e-74
RTL8C	2.7584900251771e-101	0.774292129239746	0.517	0.322	5.11837824171611e-97
PIP4K2C	4.94746413716667e-33	0.774131907243458	0.157	0.08	9.18001970651276e-29
SLC1A4	8.34489916059667e-74	0.773510549021993	0.346	0.185	1.54839603924871e-69
BRIX1	1.03154210015176e-62	0.772886757830971	0.3	0.159	1.91402636683159e-58
RABAC1	2.50562264483289e-200	0.772863058206184	0.816	0.653	4.64918281748744e-196
CKS1B	2.59993946155055e-52	0.771613132769811	0.244	0.124	4.82418767090704e-48
SAYSD1	6.00232233675685e-43	0.770104466622599	0.242	0.135	1.11373090958523e-38
TATDN1	5.62834038146771e-60	0.770040683615118	0.366	0.218	1.04433855778133e-55
TMED4	4.33384857052398e-121	0.769841003177748	0.629	0.423	8.04145602260724e-117
CDC42BPA	1.54552761679577e-95	0.769354759840275	0.388	0.193	2.86772649296456e-91
ACP2	1.15833796359276e-119	0.769171513003718	0.54	0.313	2.14929609144637e-115
BOLA3	7.67385826861333e-62	0.769031737416139	0.401	0.251	1.4238844017412e-57
GLRX2	1.69513580857738e-66	0.768776639722056	0.43	0.269	3.14532449281534e-62
SLC39A1	6.92508827857657e-112	0.768495505845448	0.627	0.428	1.28495013008988e-107
PSMG4	1.63298171658861e-57	0.768153165507717	0.296	0.161	3.02999757513016e-53
CALCOCO1	3.69424181769071e-73	0.768151551450384	0.342	0.183	6.85466569272511e-69
MRPL50	7.80894395933907e-81	0.767859218419949	0.366	0.196	1.44894955165537e-76
RUSC2	2.97562276093682e-64	0.767509846153497	0.268	0.128	5.52126803291828e-60
MTX2	8.57968982866087e-76	0.767122771387444	0.362	0.196	1.59196144770802e-71
LYZ	1.88522349193767e-117	0.767082872676222	0.983	0.933	3.49803218929035e-113
TFCP2L1	1.0987360841029e-72	0.767058993239537	0.271	0.126	2.03870480405293e-68
VGLL4	2.59444053219265e-85	0.766773863336136	0.477	0.294	4.81398440748347e-81
DHRS1	8.79454547787727e-62	0.766090000745196	0.319	0.175	1.63182791342013e-57
UBR7	5.33355447108628e-46	0.765505674738726	0.257	0.144	9.8964103211006e-42
TFAM	5.42126650727201e-75	0.765471623649357	0.413	0.242	1.00591600042432e-70
RBX1	3.94652389667515e-282	0.764184461883791	0.887	0.762	7.32277509028073e-278
S100A11	1.2880830911393e-281	0.763991774272633	0.982	0.947	2.39003817560897e-277
TUBG1	9.95232700863324e-24	0.762995717309805	0.154	0.088	1.8466542764519e-19
TRPV2	2.17934529800758e-98	0.762732199002188	0.546	0.358	4.04377520045307e-94
BAG2	9.63333572666218e-21	0.762074234480141	0.111	0.059	1.78746544408217e-16
NDUFB9	7.22423407566056e-156	0.761931083967658	0.747	0.563	1.34045663273882e-151
ATP6V1E1	9.17386675565041e-115	0.760792688988735	0.708	0.552	1.70221097651093e-110
CYB5R3	2.35692594593271e-129	0.758938853490582	0.666	0.479	4.37327609267814e-125
ATP6V1B2	1.44768926711474e-115	0.757998151908791	0.83	0.7	2.6861874351314e-111
TMCO1	2.97387032916012e-142	0.7579542660947	0.693	0.495	5.51801639575661e-138
DPAGT1	2.26181262243384e-59	0.757544178510779	0.335	0.192	4.19679332092599e-55
LRIF1	8.35400791690486e-57	0.757241049159885	0.312	0.176	1.5500861689817e-52
MRS2	3.30588979790757e-51	0.756594947202986	0.269	0.146	6.13407852001749e-47
CDK5	3.67635847779721e-39	0.756496731564662	0.257	0.152	6.82148315555273e-35
UBL4A	2.37486748555599e-43	0.756075337824754	0.204	0.104	4.40656661944913e-39
MRPL13	2.68527741905891e-89	0.756064232648058	0.509	0.322	4.98253225106381e-85
COX20	1.12624883598858e-103	0.755781897015251	0.587	0.388	2.08975471517681e-99
COX5A	5.5367954312654e-185	0.755411654176211	0.856	0.726	1.0273523922713e-180
SCP2	3.54695819837879e-201	0.754541913153623	0.829	0.667	6.58138093709184e-197
ATP6V0B	3.59509929659219e-278	0.754428091030241	0.934	0.872	6.67070674482682e-274
MS4A4A	1.14962770229119e-117	0.753874800683789	0.735	0.613	2.13313420160131e-113
PKM	1.24990023909228e-235	0.751205001309615	0.922	0.836	2.31918989363572e-231
TMEM9B	2.84711332680493e-138	0.751179984560643	0.664	0.459	5.28281877788654e-134
AP5B1	8.82323693455212e-50	0.750418985409378	0.288	0.163	1.63715161320615e-45
UBLCP1	1.02849837847064e-89	0.749663894189038	0.462	0.28	1.90837874125228e-85
PHF5A	7.69796559355739e-74	0.749309216556914	0.383	0.215	1.42835751588457e-69
WEE1	1.30024906009697e-18	0.749269205095465	0.106	0.057	2.41261213100993e-14
PLEKHA1	4.48338553675094e-88	0.749136218653775	0.41	0.225	8.31892186344137e-84
DNAL4	2.45092297582991e-19	0.749131815200272	0.108	0.058	4.54768758165239e-15
TVP23B	1.14343156199393e-54	0.748755507396744	0.22	0.103	2.12163726327975e-50
PDE8A	3.26371736328413e-161	0.748448776475149	0.806	0.608	6.0558275675737e-157
TMED3	1.28959477806098e-68	0.748365265198337	0.498	0.341	2.39284311069214e-64
NFS1	2.12136868829848e-24	0.748357516700155	0.147	0.081	3.93619960113782e-20
ZNF576	4.47913176138535e-22	0.748341471629291	0.101	0.05	8.31102898325052e-18
FERMT3	3.50104483783466e-180	0.748193045927066	0.824	0.69	6.49618869660221e-176
CEP44	5.03760411430334e-33	0.748072387637131	0.206	0.117	9.34727443408984e-29
NUTF2	1.32252040306889e-93	0.747224559233234	0.603	0.428	2.45393660789432e-89
SLC31A1	8.65840678647347e-95	0.747208232377677	0.594	0.405	1.60656737923015e-90
INPP5K	1.09779437489023e-52	0.746497254553419	0.315	0.185	2.03695746260882e-48
GTF2E1	7.36169283232658e-33	0.746215138882119	0.145	0.07	1.3659621050382e-28
TMEM115	4.3343161413984e-52	0.745910889308513	0.277	0.152	8.04232360036473e-48
VCL	5.99172033514745e-90	0.74582309601892	0.532	0.343	1.11176370818661e-85
PCNP	1.09466714932142e-137	0.745001603337392	0.717	0.519	2.03115489556589e-133
SERINC2	5.41380499470325e-45	0.744835697147122	0.207	0.103	1.00453151676719e-40
TIMP2	4.98170739348334e-285	0.744581645397024	0.926	0.818	9.24355806860833e-281
NDUFB5	1.43579469051472e-110	0.744173254886051	0.716	0.561	2.66411704825006e-106
HIGD1A	6.88258451662195e-78	0.743291898676062	0.476	0.312	1.2770635570592e-73
NDFIP1	7.28538419565249e-216	0.743022011976829	0.858	0.717	1.35180303750332e-211
FAM210A	1.16112259761221e-87	0.742362242883771	0.489	0.295	2.15446297986945e-83
LIMA1	2.41403403327387e-41	0.742137366836653	0.306	0.196	4.47924014873967e-37
PPME1	6.48252333085356e-59	0.742083552421631	0.288	0.151	1.20283220403988e-54
PDHA1	9.70705808311729e-58	0.742079941486541	0.423	0.279	1.80114462732241e-53
TNC	9.61018079228356e-36	0.741632089509532	0.188	0.102	1.78316904600822e-31
NEIL2	3.48558267808232e-16	0.741613192333825	0.101	0.057	6.46749865918175e-12
FAM210B	2.01363775126611e-65	0.741601860959876	0.357	0.205	3.73630484747426e-61
DUSP7	1.09577142893367e-33	0.741118322921315	0.169	0.086	2.03320388638643e-29
GHITM	4.19975482579682e-148	0.740983561482377	0.782	0.643	7.79264507926599e-144
WDR43	1.56278385785504e-70	0.740872748438212	0.46	0.292	2.89974544825003e-66
IDH3A	1.1651161275082e-70	0.740362541795206	0.368	0.209	2.16187297459146e-66
HSPA4	8.23982350851193e-81	0.740299989109936	0.596	0.437	1.52889925200439e-76
PGRMC1	4.51567570054809e-99	0.740017958702521	0.517	0.319	8.37883626236699e-95
TXNL4B	1.0007544214782e-25	0.739809526360294	0.14	0.075	1.85689982905281e-21
HEATR6	1.05052020198079e-25	0.73854	0.147	0.08	1.94924023477536e-21
ABHD10	3.17054901293218e-44	0.738266276272279	0.225	0.118	5.88295369349565e-40
SCARF1	5.90799961425317e-46	0.737726409500486	0.293	0.175	1.09622932842468e-41
MIEF1	6.19489420152232e-39	0.737643713884889	0.222	0.123	1.14946261909247e-34
TRIM24	8.9669381427337e-63	0.737044627822247	0.491	0.326	1.66381537238424e-58
MYDGF	1.17051865668431e-151	0.73691471586022	0.78	0.615	2.17189736747773e-147
MLX	9.96706310395753e-82	0.736132372531875	0.502	0.328	1.84938855893932e-77
NRBP1	3.51212689344532e-113	0.736055303279164	0.627	0.441	6.51675145078779e-109
PSMC6	9.08641074608466e-128	0.735988002058846	0.647	0.439	1.68598351393601e-123
SLC8B1	3.48911636197208e-40	0.735928252001284	0.538	0.43	6.47405540963919e-36
NDUFAF5	9.12401948210074e-27	0.735746297692944	0.168	0.095	1.69296181490379e-22
ACBD3	4.60738957965792e-126	0.735478141876251	0.695	0.513	8.54901136505527e-122
LIMK1	1.2857272476581e-52	0.735219586983113	0.348	0.213	2.38566690802961e-48
ZNRF3	1.37830340139786e-31	0.735116582820249	0.141	0.068	2.55744196129373e-27
TRAP1	1.52713016323884e-39	0.734031901901159	0.314	0.201	2.83359001788967e-35
COMMD2	7.90113191336669e-65	0.733653637540885	0.423	0.263	1.46605502652519e-60
ERG28	1.4216966808555e-35	0.733585438926113	0.201	0.11	2.63795819132738e-31
SH3BP5L	2.09345554536102e-18	0.7335383876445	0.113	0.063	3.88440676441738e-14
VDAC2	8.04401613654073e-135	0.733292301948862	0.79	0.652	1.49256719413513e-130
CERS2	5.06924289135813e-134	0.733281007277303	0.667	0.45	9.405980184915e-130
USP3	2.66029625446626e-173	0.732674111594462	0.832	0.661	4.93617970016214e-169
UBA5	1.83234048404533e-46	0.731542015782487	0.292	0.17	3.39990776814611e-42
GORAB	6.71894914000287e-33	0.731305549630518	0.175	0.093	1.24670101292753e-28
SFXN4	7.25330767147466e-42	0.731255079549049	0.245	0.137	1.34585123844212e-37
NKIRAS1	3.19488808354334e-41	0.730500372486802	0.207	0.108	5.92811483901467e-37
UGDH	2.9285743198945e-49	0.729611203403227	0.283	0.159	5.43396965056425e-45
TXNDC9	1.23328395497698e-52	0.729063788983226	0.344	0.211	2.28835837845979e-48
SMIM13	2.43270215690588e-51	0.728880541023362	0.284	0.159	4.51387885213886e-47
FBXO45	5.2546406094577e-38	0.728683607935884	0.185	0.095	9.74998565084876e-34
NAE1	5.64314316510353e-51	0.728459816325957	0.273	0.15	1.04708521428496e-46
DCBLD1	1.67350139592607e-28	0.727731080644769	0.178	0.101	3.10518184014083e-24
GGH	6.77890136405218e-19	0.727547266267694	0.133	0.079	1.25782514809988e-14
GNPDA2	1.36303457585654e-21	0.727448293169082	0.1	0.049	2.5291106555018e-17
CD81	7.24901616236451e-185	0.727276422548544	0.931	0.869	1.34505494892673e-180
MRPS14	1.12613244178583e-44	0.727170302777104	0.3	0.18	2.08953874573361e-40
ZNF593	5.52720195017941e-68	0.726911677003896	0.332	0.178	1.02557232185579e-63
C3orf14	1.44146290195662e-29	0.726268824102725	0.213	0.128	2.67463441458051e-25
SPCS2	4.570143051538e-247	0.724123792417949	0.865	0.725	8.47990043212876e-243
TUSC1	8.29779146362375e-23	0.723573752915096	0.121	0.064	1.53965520607539e-18
AHI1	1.0373759641423e-93	0.723150002304324	0.59	0.398	1.92485110146604e-89
GALE	1.57503038967637e-34	0.722913739343666	0.174	0.091	2.92246888804451e-30
C1orf21	9.23936959197111e-98	0.722686052827631	0.45	0.245	1.71436502779024e-93
LAMP2	5.65652093027376e-197	0.722572763173251	0.854	0.716	1.0495674586123e-192
CLUAP1	2.03169445759166e-16	0.720878703611688	0.119	0.07	3.76980906606132e-12
TMEM43	6.01671645345971e-110	0.720560713526423	0.542	0.333	1.11640173793945e-105
BLOC1S2	1.53110577355648e-100	0.72051607336899	0.582	0.388	2.84096676283404e-96
DYNLL1	1.39175462614549e-252	0.720115885180075	0.912	0.819	2.58240070881296e-248
RNPEP	2.50992591938857e-123	0.719379005040523	0.682	0.493	4.6571675434255e-119
SLC25A17	4.10051647028343e-33	0.719108226028693	0.213	0.121	7.60850831061091e-29
PLRG1	2.6756418678062e-51	0.719035838021799	0.32	0.187	4.9646534857144e-47
DCAF13	2.03638128196653e-66	0.718654255209975	0.378	0.222	3.77850546868889e-62
HSD17B4	8.7813326872306e-107	0.718332117595029	0.64	0.45	1.62937628011564e-102
DDT	1.89702722285726e-139	0.717735543346804	0.757	0.581	3.51993401201165e-135
MBOAT1	7.01994041617326e-76	0.71673713387384	0.406	0.234	1.30254994422095e-71
ACADM	3.44261741363405e-68	0.716722938890334	0.415	0.254	6.38777661099798e-64
KDELR2	6.37702278409342e-134	0.716708856075184	0.748	0.583	1.18325657758853e-129
FAM214A	2.52613679696012e-54	0.716288251034383	0.386	0.246	4.68724682675951e-50
MRPL49	1.78074958728189e-41	0.715872715526355	0.207	0.109	3.30418085920155e-37
MYO10	8.16689192712882e-16	0.715087017546372	0.138	0.088	1.51536679707875e-11
MRPL12	1.15229102828392e-65	0.713451333111173	0.432	0.275	2.13807600298082e-61
DLAT	1.48794216873272e-39	0.713249952366578	0.231	0.128	2.76087669408356e-35
ATG2B	4.66967507721997e-33	0.712105582483217	0.246	0.151	8.66458210578165e-29
TMEM11	4.24699146019331e-68	0.712052167861045	0.324	0.172	7.88029265438868e-64
DPYSL2	1.14246114068988e-161	0.711512420798621	0.847	0.72	2.11983664655007e-157
SEC61G	5.16833103945868e-181	0.710782357692808	0.871	0.748	9.58983824371558e-177
RDX	2.46585976477054e-129	0.71060923259821	0.748	0.574	4.57540279353174e-125
LYRM9	3.5937346905765e-17	0.710593471312104	0.126	0.076	6.6681747183647e-13
FGFR1	9.51916682562695e-148	0.710591941760383	0.554	0.295	1.76628140449508e-143
SUN2	5.28352781087273e-99	0.710451465328528	0.623	0.435	9.80358585307435e-95
MTCH2	1.2542125011831e-97	0.710372464716892	0.63	0.461	2.32719129594524e-93
TMX2	6.271301522184e-92	0.710243357953583	0.493	0.301	1.16363999744124e-87
PIGV	8.16840828614638e-14	0.709760522394521	0.101	0.061	1.51564815749446e-09
MDH2	3.05022783204661e-116	0.709699749616877	0.721	0.56	5.65969774236248e-112
EXOSC3	3.73370231984267e-49	0.708765715044653	0.255	0.137	6.92788465446808e-45
MAP4K3	3.61008577117497e-129	0.708632946239156	0.79	0.612	6.69851414841517e-125
SNX3	6.06801132229064e-255	0.708427321402884	0.894	0.79	1.12591950085103e-250
NUDCD2	1.87052483443352e-75	0.708311862234027	0.442	0.27	3.47075883029139e-71
PTGR2	5.40493202135331e-29	0.707958220871112	0.168	0.092	1.00288513656211e-24
GUSB	7.96065398724165e-101	0.707382863381768	0.661	0.49	1.47709934733269e-96
SNHG7	1.71633174100935e-84	0.707196810300796	0.575	0.387	3.18465354544285e-80
STAM	2.77607856548522e-68	0.706848572163745	0.439	0.272	5.15101377825782e-64
PARP2	2.08428994847855e-16	0.706727234534819	0.108	0.062	3.86739999940196e-12
DUSP10	5.17160231745655e-108	0.706711926572501	0.678	0.483	9.59590810004063e-104
CCDC115	6.86755516099962e-84	0.706695141194114	0.502	0.32	1.27427486012348e-79
NDUFS2	3.01936037239553e-94	0.706638086376701	0.638	0.473	5.60242317097991e-90
DNAJC30	4.42274724150164e-28	0.705714723113999	0.155	0.083	8.20640750660629e-24
DUSP12	1.28282538271635e-37	0.70479293034164	0.264	0.158	2.38028249763018e-33
ATRAID	3.71150574085964e-154	0.704664519020931	0.781	0.597	6.88669890216505e-150
MAPKAPK5-AS1	3.33820398996545e-61	0.704630792908758	0.33	0.186	6.1940375033809e-57
MAK16	4.55423679827885e-21	0.704579857069937	0.112	0.059	8.45038637920641e-17
SYPL1	1.08723674015053e-116	0.704300687069128	0.641	0.44	2.0173677713493e-112
APTR	1.43017497780679e-18	0.704189553196828	0.119	0.068	2.65368967132049e-14
TXNL1	6.12689860679557e-139	0.70395667543255	0.725	0.536	1.13684603649092e-134
GAPLINC	2.91252722111585e-31	0.703426468215249	0.154	0.078	5.40419425878045e-27
SELENOI	2.62318539349287e-57	0.703410193350221	0.353	0.208	4.86732049762601e-53
PDCD10	8.3021471507131e-127	0.703010644358123	0.692	0.502	1.54046340381482e-122
THAP1	2.10331670385112e-31	0.702765194449565	0.178	0.096	3.90270414399576e-27
UBXN7	8.54727380534594e-72	0.702711171699281	0.51	0.338	1.58594665458194e-67
DDRGK1	1.07938794043806e-99	0.702488990178831	0.549	0.354	2.00280432348282e-95
ACTR1B	4.87600536918435e-47	0.702471766283265	0.335	0.208	9.04742796252155e-43
HDGFL3	2.44630886580744e-44	0.702228500289022	0.286	0.168	4.5391261005057e-40
RSPH3	2.26706578365168e-64	0.701849363847369	0.33	0.179	4.20654056156568e-60
THAP11	1.37528748397225e-52	0.70114072222826	0.324	0.191	2.5518459265105e-48
SETD9	2.56223979497111e-35	0.700327628786285	0.227	0.131	4.7542359395689e-31
CLTB	2.12376182464722e-104	0.700307671761314	0.672	0.498	3.94064006563292e-100
DUS2	1.21120441984141e-38	0.700176917597778	0.195	0.101	2.24738980101574e-34
ANKDD1A	1.22894551907592e-65	0.700061170238944	0.397	0.237	2.28030841064538e-61
SMIM15	1.7314597557602e-81	0.699164539036097	0.472	0.287	3.21272357681305e-77
PEF1	1.91874523600775e-66	0.699162124299696	0.399	0.238	3.56023178541238e-62
CRIPT	2.09514801034499e-57	0.698769757759597	0.382	0.235	3.88754713319513e-53
MED10	1.01874370374232e-77	0.698402460366692	0.526	0.35	1.89027894229387e-73
EAPP	4.7441135128671e-105	0.697991280611124	0.563	0.354	8.80270262312491e-101
NAPB	3.54532297690378e-19	0.69755012579989	0.108	0.058	6.57834678364496e-15
TSPAN33	5.17996577707471e-51	0.697517478868341	0.608	0.496	9.61142649936212e-47
GCHFR	1.04326048084908e-110	0.696995063817219	0.449	0.244	1.93576982221546e-106
FGD6	4.92276782695244e-71	0.69658884635185	0.399	0.232	9.13419570291025e-67
THOC3	1.5413677809067e-36	0.696572614246823	0.231	0.133	2.86000791747238e-32
CLYBL	7.09017956329836e-63	0.696434222091408	0.308	0.165	1.31558281797001e-58
RRM2B	2.37493197718085e-68	0.695923994260636	0.502	0.336	4.40668628365906e-64
DUT	1.07255067591924e-115	0.695910887250093	0.633	0.429	1.99011777916814e-111
ISCA2	2.72564659172137e-50	0.695356927119774	0.315	0.184	5.057437250939e-46
TMED10	7.79795559986875e-212	0.695114795268425	0.87	0.745	1.44691066155565e-207
IL17RA	2.38483958040187e-97	0.694965792471405	0.639	0.458	4.42506984143567e-93
RNF19A	9.30214000796588e-108	0.694769237725514	0.636	0.437	1.72601207847807e-103
COA3	1.93642043813333e-83	0.693978959744229	0.477	0.291	3.5930281229564e-79
ATP5MC1	2.04531780689164e-105	0.693716883472443	0.688	0.513	3.79508719068744e-101
RFX8	2.5790168538684e-06	0.693303616400244	0.117	0.091	0.0478536577235281
CPPED1	4.7278553039188e-115	0.69307423575416	0.651	0.44	8.77253551642134e-111
TMBIM1	7.45894421966061e-124	0.692975183073328	0.694	0.496	1.38400709995803e-119
C9orf64	2.0640871549639e-33	0.691743430994125	0.194	0.106	3.82991371603551e-29
IL2RG	1.08767050644564e-90	0.691592326676614	0.561	0.366	2.01817262470988e-86
SOX4	1.96042800082245e-177	0.691371692601143	0.578	0.294	3.63757415552605e-173
SRRD	7.22160307888689e-25	0.691279326155942	0.166	0.096	1.33996845128746e-20
PDXK	7.39752665222954e-182	0.689589379938013	0.842	0.711	1.37261107032119e-177
ALG5	6.47321031010006e-72	0.689494705539312	0.522	0.355	1.20110417303907e-67
RCE1	1.0693153163203e-29	0.689310539082406	0.171	0.093	1.98411456943232e-25
SLC43A3	4.66390233317377e-129	0.689246028086201	0.733	0.539	8.65387077920394e-125
CBR1	1.08869781849228e-84	0.688959127963863	0.523	0.339	2.02007880221242e-80
TP53I11	6.80245589812919e-72	0.688286826804751	0.39	0.222	1.26219569189787e-67
FDX2	1.28613853332647e-38	0.687923901654182	0.227	0.126	2.38643004858726e-34
PGM3	5.14727378739273e-43	0.687733582525042	0.237	0.128	9.55076651250721e-39
HMOX2	2.80578803211137e-98	0.687245281845972	0.451	0.255	5.20613969358264e-94
BCCIP	4.23965066214269e-52	0.686871012280825	0.378	0.238	7.86667180360576e-48
SLC35C1	1.46951619629666e-26	0.686714871868167	0.168	0.095	2.72668730222845e-22
PEBP1	1.34175346093925e-190	0.686243696131423	0.853	0.683	2.48962354677277e-186
TOMM5	1.52130795537855e-120	0.686233178407199	0.655	0.44	2.8227869112049e-116
CCT8	3.85935710998717e-126	0.686153848438236	0.718	0.557	7.16103711758119e-122
COA5	4.07536493133441e-55	0.686119477795837	0.365	0.224	7.561839630091e-51
SLC29A3	8.79819265755251e-65	0.686113999193537	0.383	0.227	1.63250464760887e-60
MAP1LC3B	1.84853689607509e-228	0.685305416866962	0.891	0.76	3.42996021066733e-224
DDB2	3.35750868562247e-72	0.684744964223836	0.405	0.236	6.2298573661725e-68
HS2ST1	1.70461110048132e-78	0.684742629111963	0.512	0.328	3.16290589694309e-74
TMEM109	1.70954714157279e-100	0.684420097694189	0.615	0.419	3.1720647211883e-96
HMCES	3.39641214934315e-73	0.684343903296409	0.378	0.213	6.30204274310621e-69
RNF5	1.49372540430322e-101	0.684148037054992	0.547	0.345	2.77160748768462e-97
TRIM21	4.43970905432767e-18	0.68335766780065	0.134	0.08	8.23788015030499e-14
MRPS2	2.88416274841428e-37	0.683024928933977	0.248	0.146	5.35156397968269e-33
RRAGA	6.43107463894375e-82	0.681893304061888	0.479	0.301	1.19328589925601e-77
LSM1	9.39594357360108e-73	0.681416641325213	0.479	0.311	1.74341733008168e-68
FMC1	7.27549514126146e-60	0.681411001379242	0.339	0.197	1.34996812346106e-55
SLC35F6	2.11826299343325e-78	0.681345245924516	0.493	0.309	3.9304369843154e-74
LINC00339	1.04336330330321e-27	0.680494602160373	0.143	0.074	1.9359606092791e-23
MIER2	1.05500004664718e-44	0.680376212806503	0.218	0.112	1.95755258655384e-40
NDUFAB1	4.55716329841672e-121	0.680068076452995	0.73	0.561	8.45581650021222e-117
CARD19	9.73083711416327e-102	0.679754314534321	0.621	0.429	1.805556826533e-97
NFATC1	3.97282940741112e-52	0.679632907014803	0.607	0.476	7.37158496545133e-48
OXLD1	9.83794960164512e-33	0.679385805621551	0.245	0.149	1.82543154858525e-28
LEPROT	2.138287096244e-141	0.679376939357075	0.768	0.598	3.96759170708074e-137
SNAP23	1.88601507890763e-99	0.679195764025118	0.683	0.504	3.4995009789131e-95
MRPS35	2.76950117677913e-73	0.678778687241751	0.437	0.264	5.13880943351367e-69
WDFY1	7.76945970502315e-96	0.678512016394837	0.592	0.393	1.44162324826705e-91
FAM3C	8.54914351837263e-89	0.677502629405011	0.559	0.368	1.58629357983404e-84
RAB18	1.25452813844371e-131	0.676931580913337	0.686	0.491	2.32777696088231e-127
RDH14	9.57979969046465e-51	0.676694181727143	0.267	0.144	1.77753183256572e-46
EMC3	1.80451025276118e-121	0.676580083798463	0.692	0.506	3.34826877399838e-117
LNPK	7.93647148127435e-65	0.675859292194706	0.364	0.209	1.47261228335045e-60
RASL11A	2.43115121110319e-23	0.675781499593476	0.123	0.065	4.51100107220197e-19
MRPS12	1.18621994350148e-90	0.675417184445354	0.474	0.282	2.201031105167e-86
USP18	5.31772788998901e-27	0.675175640587235	0.118	0.056	9.86704409987461e-23
MRPL36	5.38159712475075e-53	0.674505365439424	0.352	0.216	9.98555346497502e-49
TRG-AS1	1.52467386837e-59	0.674268323534602	0.296	0.157	2.82903236276053e-55
ALG14	1.70138300208723e-39	0.673906698941375	0.213	0.114	3.15691616037285e-35
DNAJC2	3.81651842375171e-71	0.6738760645621	0.495	0.326	7.08154993527131e-67
MRPL35	6.5234945707855e-56	0.673637440654058	0.331	0.191	1.21043441760925e-51
ARL2BP	1.73006117251232e-92	0.673129952480117	0.516	0.324	3.2101285055966e-88
YRDC	5.06394989657633e-43	0.673127730112696	0.231	0.125	9.39615903309738e-39
TIMM21	1.39896523577844e-25	0.672118906753364	0.148	0.08	2.5957799949869e-21
C18orf32	4.6871654391834e-141	0.672085341004679	0.76	0.593	8.6970354724048e-137
PSMD14	1.91376690723928e-94	0.671847841181432	0.628	0.448	3.55099449638248e-90
TM9SF1	2.20290604796028e-69	0.671470457158216	0.431	0.265	4.08749217199029e-65
ZDHHC9	2.86884528522153e-23	0.671423667337272	0.115	0.058	5.32314242672854e-19
CCDC71L	1.23022177038029e-69	0.670710564414176	0.384	0.22	2.28267649494063e-65
SEC22C	3.6476361767607e-71	0.6704411789535	0.385	0.223	6.76818892597948e-67
ENTPD3-AS1	4.86845079016667e-29	0.670281496955644	0.194	0.112	9.03341044115426e-25
GPX3	2.30445583272882e-107	0.670237077671904	0.533	0.325	4.27591779762833e-103
NCK1	3.35041248920204e-110	0.669498719874842	0.649	0.454	6.21669037371439e-106
FAM8A1	3.7820525410114e-28	0.669408845093054	0.168	0.093	7.01759848984664e-24
MRFAP1L1	1.20968335853129e-52	0.669109053530069	0.289	0.158	2.2445674717548e-48
STX18-AS1	8.94026978282174e-22	0.669004541040352	0.103	0.051	1.65886705820257e-17
LAMTOR5	1.93720398336206e-152	0.668486493978348	0.784	0.65	3.59448199112831e-148
TMEM179B	2.86928675872298e-118	0.66827095389456	0.699	0.513	5.32396158081048e-114
ATP6V0A1	2.80232466166056e-96	0.668140164451029	0.686	0.517	5.19971340971116e-92
CDKL3	5.22891079120419e-34	0.667902717229414	0.182	0.096	9.70224397307938e-30
C2orf74	1.33083459485488e-45	0.667281542859618	0.271	0.154	2.46936359075322e-41
ZNF529	1.2954954899184e-30	0.667100448981427	0.209	0.123	2.4037918815436e-26
PCNA	3.04440228044024e-62	0.666955557074187	0.363	0.213	5.64888843135687e-58
SLAMF8	2.53675079448671e-89	0.666216154712945	0.607	0.416	4.70694109917009e-85
CHEK1	2.28498671458567e-24	0.666059014274357	0.109	0.053	4.23979284891371e-20
BISPR	1.89867304074935e-18	0.665951521329674	0.13	0.076	3.52298782711041e-14
MRPL22	4.09306981229273e-66	0.66564381599227	0.436	0.275	7.59469103670915e-62
MCAT	6.44838058969801e-16	0.665442334564063	0.114	0.068	1.19649701841847e-11
KCNAB2	1.45741777810775e-113	0.665214217059834	0.695	0.511	2.70423868727893e-109
MZT1	2.06994986186242e-46	0.664398879368757	0.325	0.2	3.84079196868571e-42
NMB	9.624899898556e-29	0.66398190576287	0.173	0.097	1.78590017617707e-24
POLR3K	1.17641579179616e-38	0.663819205573726	0.238	0.135	2.18283950167778e-34
TIMMDC1	1.29016170239874e-80	0.663433505164983	0.528	0.352	2.39389503880086e-76
PAK1IP1	4.08512848240598e-53	0.663034934676389	0.284	0.155	7.57995589910429e-49
RHEB	2.47786273499633e-204	0.662251555508097	0.877	0.744	4.59767430478569e-200
UTS2	1.24868099912883e-19	0.662049668556298	0.229	0.16	2.31692759388355e-15
SRP14	0	0.662040123007273	0.951	0.882	0
HTATIP2	1.74413042961381e-69	0.662021689250131	0.524	0.362	3.23623401214842e-65
FBXL6	1.46454103784394e-26	0.661325251053539	0.176	0.102	2.71745589571944e-22
C12orf29	4.19102481985303e-19	0.661239924311774	0.124	0.071	7.7764465532373e-15
CAMLG	2.37427934757195e-96	0.661178604441042	0.656	0.469	4.40547532941976e-92
SCO1	2.46305703644969e-55	0.661109447580884	0.279	0.148	4.5702023311324e-51
ALDH3A2	1.76742827190884e-66	0.660751455064605	0.399	0.238	3.27946315852686e-62
RNF187	4.09576668066494e-65	0.66061017959326	0.49	0.327	7.59969507597379e-61
SH3BGRL	1.0571608699381e-230	0.660561166089811	0.937	0.88	1.96156199417015e-226
MEAF6	3.11814989741314e-106	0.660497598549685	0.586	0.382	5.78572713465007e-102
TPCN2	1.51053474364299e-37	0.659784309350164	0.248	0.145	2.80279721682957e-33
TPMT	6.75086664820058e-76	0.658761559691441	0.513	0.335	1.25262330657362e-71
TIMM29	2.65021517468234e-38	0.658739626591485	0.198	0.104	4.91747425662309e-34
OTULIN	8.655517250889e-55	0.658054082088139	0.453	0.308	1.60603122590245e-50
POP7	5.02113656536044e-49	0.65796290453253	0.267	0.146	9.3167188970263e-45
BCAP29	4.60061210698921e-85	0.657412755203402	0.564	0.382	8.53643576451848e-81
UNC13B	3.85401346023965e-72	0.657167517405663	0.372	0.205	7.15112197547466e-68
MT-CO3	2.20639995554247e-130	0.656795429903632	0.978	0.941	4.09397511750905e-126
CD109	6.31385396660017e-204	0.656525828171222	0.881	0.63	1.17153560350266e-199
RPN1	3.57486199740214e-140	0.656498112256036	0.797	0.638	6.63315643617968e-136
ZNF844	3.23113014598272e-25	0.6557950113751	0.144	0.077	5.99536198587093e-21
MED8	7.25431985127224e-45	0.655659827741717	0.355	0.227	1.34603904840356e-40
KBTBD7	8.13869627858701e-24	0.655630106553642	0.113	0.056	1.51013509449182e-19
NDUFS3	1.92634700994031e-89	0.655447833998195	0.612	0.446	3.57433687694425e-85
ZFYVE21	5.74850937418228e-62	0.655266563465844	0.352	0.2	1.06663591437952e-57
FAM89B	5.35437131779133e-75	0.654219479359884	0.544	0.377	9.93503598016182e-71
LAMB2	9.00866664326304e-36	0.654136154197453	0.214	0.12	1.67155809565746e-31
HACD2	2.65061093429391e-64	0.654122925082661	0.472	0.309	4.91820858858235e-60
TBCC	4.20656461103585e-37	0.653855613637775	0.218	0.122	7.80528063577701e-33
AHDC1	5.68232495762713e-31	0.65335813457648	0.173	0.094	1.05435539588771e-26
TCP1	2.166554661876e-108	0.652964888228815	0.684	0.502	4.02004217511091e-104
TXN	9.13967492451197e-260	0.65265533907476	0.921	0.811	1.6958666822432e-255
PAQR8	2.14340418861498e-24	0.652473068828417	0.146	0.08	3.9770864719751e-20
ZYX	1.92064836999794e-139	0.652411643599353	0.834	0.698	3.56376305053118e-135
EPB41L1	7.79859147747503e-67	0.652024591868585	0.328	0.172	1.44702864864549e-62
ARL11	1.78955086070655e-45	0.651936095216805	0.305	0.178	3.320511622041e-41
ERO1A	3.4553542404016e-128	0.650166975133543	0.657	0.439	6.41140979306517e-124
ACAD11	1.82090812555994e-26	0.650017963230199	0.187	0.111	3.37869502697647e-22
TIMM17A	2.31767705738804e-74	0.649909090973631	0.558	0.389	4.30044977998351e-70
MCEE	2.84497935952273e-30	0.649695750486596	0.202	0.118	5.27885920159443e-26
NIFK	3.68700399253751e-59	0.648980287916186	0.423	0.266	6.84123590815336e-55
FLNB	1.71619484853369e-56	0.648647178382597	0.307	0.172	3.18439954145427e-52
MCU	4.69797061511087e-78	0.648613959503644	0.513	0.33	8.71708447633821e-74
OSCAR	3.60466275029878e-63	0.648425388158999	0.506	0.354	6.68845173317938e-59
TARBP2	2.27358727407941e-22	0.648349941601188	0.141	0.08	4.21864118705434e-18
PWP1	1.04191491847903e-53	0.648081272296392	0.404	0.259	1.93327313123785e-49
MED11	3.29744075776239e-45	0.647988867060069	0.295	0.173	6.11840132602811e-41
MRPL39	4.45989576573953e-58	0.647485649342976	0.304	0.169	8.2753365933297e-54
CSNK1G1	1.89812732110554e-80	0.647426984747499	0.531	0.345	3.52197524431133e-76
PCK2	4.4632431549183e-35	0.647170476590989	0.314	0.208	8.2815476739509e-31
PTGES2	6.17527457880297e-58	0.646971678364786	0.444	0.294	1.14582219809689e-53
CENPW	6.69576433503772e-26	0.646666829961596	0.201	0.123	1.24239907236625e-21
DBR1	2.23094522843741e-32	0.6461144559145	0.213	0.123	4.13951887136561e-28
GID8	3.18595518786583e-86	0.6458105604695	0.518	0.327	5.91153985108505e-82
C1orf174	6.28945240664254e-33	0.645726111364209	0.254	0.156	1.16700789405252e-28
ZFPL1	1.21961892001986e-28	0.645678058358485	0.221	0.135	2.26300290609684e-24
PCYOX1	1.18321359254365e-42	0.645176832228598	0.301	0.182	2.19545282096473e-38
PRKAB2	6.85614623435614e-25	0.645028962891756	0.134	0.071	1.27215793378478e-20
MPC1	2.88554166933482e-95	0.644976503947283	0.69	0.538	5.35412256745076e-91
NLN	4.70677065765243e-90	0.644894075131602	0.457	0.255	8.73341295527408e-86
CAP1	1.29101161934655e-232	0.644227375935288	0.913	0.84	2.39547205969752e-228
METAP2	8.36290645219974e-96	0.644135208540694	0.664	0.485	1.55173729220566e-91
ZNF438	9.88080171741817e-111	0.644093890214171	0.7	0.487	1.83338275866694e-106
LSM4	4.32125404016132e-110	0.643613528890755	0.687	0.521	8.01808687151934e-106
FKBP1A	2.36096874328955e-126	0.643275978027298	0.879	0.805	4.38077750317376e-122
RAB7B	4.82107519396192e-106	0.642985753094024	0.49	0.275	8.94550502239634e-102
SNAPC2	6.10886564730238e-35	0.64270653840911	0.261	0.16	1.13350002085696e-30
AGPAT2	2.46428837303638e-114	0.642686914636863	0.673	0.478	4.57248707616901e-110
SLC49A3	5.37758129242305e-52	0.642288614661406	0.278	0.152	9.97810208809098e-48
DEDD2	7.37571928781344e-47	0.642018297495814	0.399	0.261	1.36856471385378e-42
HNRNPH3	9.83666192353816e-108	0.641937908837291	0.738	0.57	1.82519261991251e-103
TMEM258	8.9613837193096e-187	0.641671806745644	0.865	0.745	1.6627847491179e-182
MIR222HG	1.46374934202127e-85	0.641467824238586	0.48	0.286	2.71598690412046e-81
MRPL58	7.00269446508254e-37	0.640951674848698	0.271	0.165	1.29934995799607e-32
BBS7	2.8492896345299e-32	0.640843596612362	0.187	0.103	5.28685691687023e-28
CYC1	5.36897656933499e-79	0.640381681044048	0.645	0.499	9.96213602440107e-75
SELENOF	1.50328285972243e-158	0.64036432433858	0.823	0.677	2.78934134621496e-154
CDC42EP4	5.07707798102778e-44	0.640314820789082	0.318	0.195	9.42051819379704e-40
VPS25	1.06786156865387e-46	0.64031257002053	0.354	0.226	1.98141714063726e-42
CDC23	1.39123653573817e-23	0.640211525173024	0.16	0.092	2.58143939206218e-19
CEP250	7.30146880477221e-20	0.640184190673167	0.159	0.097	1.35478753672548e-15
TMEM208	8.07889011741532e-88	0.639803864854409	0.583	0.4	1.49903806128641e-83
NUDT5	2.80053274488858e-76	0.639795362763812	0.508	0.336	5.19638850814076e-72
TSTD1	1.42765693649351e-57	0.639350702632674	0.359	0.213	2.64901744566371e-53
TRAF6	5.38506661475024e-40	0.639049242996273	0.296	0.185	9.99199110366908e-36
CTPS1	1.8926589883709e-17	0.638992058236031	0.157	0.1	3.5118287529222e-13
MYO1C	1.28567156449566e-84	0.638766104229921	0.462	0.273	2.38556358792169e-80
UBIAD1	2.11518184692391e-22	0.638626144321536	0.171	0.104	3.92471991696732e-18
STX18	4.90208724622969e-72	0.637550083975541	0.526	0.356	9.09582288537919e-68
SERTAD3	8.23682277052882e-46	0.637479345020386	0.323	0.194	1.52834246507162e-41
DCUN1D4	1.6518486804663e-41	0.637298447447818	0.265	0.154	3.06500522660522e-37
CACYBP	4.70093879040372e-104	0.637254190885868	0.657	0.469	8.72259192559411e-100
LEPROTL1	3.52018009663819e-107	0.637145574745497	0.654	0.46	6.53169416931216e-103
BANF1	1.35890284077962e-138	0.637139269261703	0.763	0.586	2.52144422106658e-134
PLCL1	2.59950456803364e-62	0.636447577684494	0.525	0.36	4.82338072598641e-58
NOL11	2.81695965130489e-35	0.636185451206071	0.255	0.155	5.22686863299623e-31
DPM1	2.76270680541073e-79	0.636172175340277	0.565	0.383	5.12620247743961e-75
RRAGB	4.39570638905188e-30	0.636004207383257	0.182	0.102	8.15623320488577e-26
SNAPIN	5.86186308277696e-71	0.635790264806291	0.454	0.285	1.08766869500927e-66
EXOSC6	3.97279799074063e-65	0.635454796316616	0.427	0.265	7.37152667181925e-61
LAMTOR1	1.08764479099834e-161	0.634640926865026	0.838	0.713	2.01812490969743e-157
RAN	1.60927802087426e-155	0.63414333108532	0.84	0.721	2.98601536773218e-151
PSMA3	1.10312638102719e-108	0.633634596481764	0.709	0.541	2.04685099999595e-104
TBC1D4	1.93096605349308e-14	0.633017009853036	0.365	0.296	3.58290751225642e-10
EXOSC5	1.41748275031704e-30	0.632489372369666	0.22	0.132	2.63013924321326e-26
MRPS18C	3.26404598742753e-79	0.632250692624435	0.546	0.364	6.05643732967178e-75
GSKIP	2.16671807104249e-38	0.632239989338644	0.226	0.125	4.02034538081934e-34
TMEM60	1.52076176159759e-57	0.632096955698271	0.366	0.218	2.82177344864433e-53
SIAE	3.00263525738067e-31	0.631408780365642	0.139	0.067	5.57138972006983e-27
SQLE	3.19171306995644e-26	0.63139041654674	0.242	0.158	5.92222360130417e-22
VPS29	1.16557051475012e-170	0.631292919604912	0.829	0.691	2.16271609011885e-166
CARD8-AS1	6.43783272134836e-33	0.631016814558332	0.296	0.192	1.19453986144619e-28
DNAJA3	9.67196911091913e-24	0.630979016242859	0.152	0.086	1.79463386853104e-19
CEBPZOS	6.66977428843585e-80	0.630730033084199	0.427	0.249	1.23757661921927e-75
MPHOSPH10	1.07747969788447e-41	0.630719344854739	0.305	0.187	1.99926357942464e-37
JAKMIP2	9.98103800035179e-41	0.630323006792378	0.269	0.161	1.85198160096527e-36
ISCU	1.30912753267622e-144	0.630207886708015	0.811	0.648	2.42908613688073e-140
ANKRD54	7.58866709549666e-22	0.630042658396133	0.133	0.074	1.40807717956941e-17
KLHDC2	2.87832213265434e-47	0.630029268779958	0.337	0.206	5.34072671714013e-43
CLN3	2.66767811322723e-66	0.629973261172712	0.47	0.305	4.94987673909312e-62
SHC3	2.08371149545276e-24	0.629669493882013	0.128	0.067	3.8663266798126e-20
NDUFS5	2.20761388124533e-181	0.629619165694941	0.871	0.741	4.09622755665071e-177
TMEM185B	2.090487164125e-32	0.62934217308008	0.222	0.132	3.87889893303393e-28
ZNF836	8.74650062975829e-16	0.628920700994278	0.109	0.064	1.62291319185165e-11
TAF6	1.56289046285936e-21	0.627605464929457	0.158	0.094	2.89994325383553e-17
KDM5B	1.9422291727087e-39	0.62745412145371	0.311	0.197	3.60380622996099e-35
MID1IP1	6.16984659763327e-70	0.627197934943242	0.581	0.411	1.14481503619085e-65
CHIT1	3.31353454752062e-94	0.627115094116556	0.173	0.041	6.14826335292451e-90
MT1E	4.26740764662323e-30	0.626709572067517	0.189	0.109	7.9181748883094e-26
PFDN4	2.84234674847335e-79	0.626138871366739	0.522	0.343	5.27397439179231e-75
SELENOS	8.7146434608283e-110	0.625972646964268	0.73	0.547	1.61700209415669e-105
NUDT9	1.50847060662381e-47	0.625650696085224	0.295	0.172	2.79896721059048e-43
TUSC2	2.78823181018646e-62	0.625116211994012	0.386	0.229	5.17356412380097e-58
MED19	4.09639548692132e-55	0.625022522906284	0.284	0.153	7.6008618259825e-51
SKP1	9.81902378841374e-259	0.624526506186577	0.918	0.83	1.82191986394017e-254
SLC5A3	5.9021200803325e-52	0.624199669200865	0.429	0.284	1.09513838090569e-47
TIMM10B	4.48092352287273e-30	0.623708688468636	0.239	0.149	8.31435359669035e-26
PFN1	1.36421348443139e-234	0.623521640584762	0.97	0.932	2.53129812036244e-230
LPCAT3	3.32663545490972e-46	0.623403436845986	0.391	0.257	6.17257208658498e-42
UQCRH	4.98712631949657e-154	0.623253579965518	0.891	0.8	9.25361288582589e-150
TPM4	9.80977113924567e-179	0.62258309778576	0.903	0.806	1.82020303488703e-174
GRK6	5.94946279098116e-64	0.622485072736999	0.448	0.295	1.10392282086655e-59
LBH	2.14720299487219e-62	0.622440993986629	0.194	0.076	3.98413515698536e-58
MTX1	5.07430947017016e-71	0.622291543132077	0.446	0.282	9.41538122190073e-67
CCNQ	3.99368721476545e-44	0.622251839898801	0.319	0.199	7.41028662699728e-40
TMED1	5.52723250498189e-42	0.62216027584021	0.29	0.174	1.02557799129939e-37
TCHP	5.09499509362426e-25	0.622051378679556	0.211	0.132	9.45376339621982e-21
ACAD8	7.34966299689168e-38	0.621973831774925	0.171	0.084	1.36372996907325e-33
TAGLN2	1.02391292684576e-194	0.621925297185675	0.947	0.902	1.89987043576231e-190
ERLEC1	6.99975354224479e-75	0.621857197578828	0.532	0.359	1.29880426976352e-70
HSP90AB1	4.27033399199482e-279	0.621757452628581	0.969	0.907	7.92360472214638e-275
SNX10	4.90598429688177e-98	0.621037659926321	0.767	0.644	9.10305386286412e-94
ALYREF	1.37874652066091e-61	0.620585452848675	0.558	0.405	2.55826416908633e-57
NDST1	1.62375873929649e-25	0.620373010996362	0.207	0.128	3.01288434076463e-21
EIF2A	5.71728711741227e-76	0.620060415705591	0.641	0.483	1.06084262463585e-71
ZW10	3.96812596439288e-21	0.619744848377674	0.153	0.091	7.36285772693099e-17
INO80C	2.72293518312054e-37	0.619588472288781	0.279	0.17	5.05240623228016e-33
EVL	2.18960599828358e-70	0.619425213914056	0.544	0.388	4.06281392981518e-66
TMEM128	1.21903382563027e-39	0.619236102659788	0.259	0.152	2.26191726345697e-35
AP1S3	2.49337452867788e-28	0.61890991688038	0.237	0.151	4.62645643796181e-24
TM9SF2	1.35723741773999e-132	0.61862150588614	0.774	0.629	2.51835402861656e-128
RRP7A	6.37990964280806e-51	0.618502333500666	0.387	0.247	1.18379223422304e-46
DERA	8.52403679386335e-92	0.618245492467924	0.597	0.404	1.58163502710135e-87
GLRX	9.96626958872448e-100	0.618213064673522	0.798	0.676	1.84924132218783e-95
PDRG1	6.72165119697293e-19	0.618002201034413	0.152	0.093	1.24720237959833e-14
NDUFB6	1.99571911984176e-90	0.617873241769683	0.623	0.448	3.70305682686639e-86
CSNK2B	4.42801329787939e-143	0.617688299427885	0.819	0.688	8.21617867421521e-139
NCBP2	1.85186914113193e-66	0.617663875635166	0.453	0.29	3.4361431913703e-62
UQCRC2	4.14474552268821e-95	0.617158655413596	0.723	0.577	7.69057531734797e-91
BMPR1A	7.65491531018214e-31	0.61684859717878	0.179	0.098	1.4203695358043e-26
EID2	5.01351874916442e-36	0.616824192259859	0.198	0.107	9.30258403907458e-32
TCEAL1	9.08526708739764e-40	0.616790269335544	0.3	0.184	1.68577130806663e-35
RBFA	1.73125403298699e-48	0.616101017705255	0.274	0.153	3.21234185820735e-44
PGK1	1.66781397334749e-177	0.616018125533924	0.906	0.832	3.09462882754627e-173
HINT1	1.6629902063089e-219	0.615966923357492	0.911	0.807	3.08567832780617e-215
LRP12	4.75702037416791e-61	0.615948776162347	0.325	0.177	8.82665130426856e-57
MRPL2	1.59810802024912e-40	0.615659895950767	0.284	0.171	2.96528943157224e-36
CYP51A1	2.22906982949705e-67	0.615332090407549	0.505	0.342	4.13603906863178e-63
GUCD1	1.68979806776076e-41	0.615302050882437	0.321	0.202	3.13542031473008e-37
MRPS10	9.17625454438865e-57	0.615137070715115	0.383	0.237	1.70265403071131e-52
AUP1	8.6462945788956e-102	0.614823052683211	0.705	0.539	1.60431995911408e-97
MRPL19	3.28593352517808e-48	0.614062350030713	0.36	0.226	6.09704965596792e-44
TMEM50A	8.12865329452342e-192	0.613959687855818	0.869	0.76	1.50827161879882e-187
KEAP1	7.05346803748737e-38	0.613708133258978	0.268	0.16	1.30877099435578e-33
FBXO7	9.80989730844942e-92	0.613694220351174	0.602	0.417	1.82022644558279e-87
JPT2	1.03524425009709e-34	0.613537339407098	0.24	0.142	1.92089570605515e-30
GPANK1	5.93335081557447e-34	0.613512465493662	0.225	0.131	1.10093324382984e-29
KIF1B	1.30698797507622e-174	0.613343484543657	0.889	0.747	2.42511618775392e-170
NAGPA	6.71940347409513e-52	0.613030250300902	0.339	0.204	1.24678531461835e-47
FGD5-AS1	2.75331766887592e-74	0.61288605719298	0.58	0.407	5.10878093459927e-70
ZBTB24	2.76832866165608e-29	0.612594024824736	0.185	0.106	5.13663383170286e-25
CUTA	2.2036425079413e-98	0.611969849829413	0.732	0.578	4.08885867348509e-94
TRAC	7.78129852073422e-38	0.611899829390314	0.122	0.048	1.44381994052223e-33
ADRM1	1.14822834146554e-84	0.611787090693072	0.659	0.503	2.13053768758932e-80
NAA30	1.27473366295588e-27	0.610969142434368	0.211	0.128	2.36526831161464e-23
MRPS5	7.83748477862255e-72	0.610703094254906	0.494	0.323	1.45424530067341e-67
PER3	7.83457748908288e-41	0.610085981652059	0.386	0.26	1.45370585309933e-36
IMPA1	6.31580927220522e-44	0.610070578603033	0.33	0.205	1.17189841045768e-39
FIG4	2.05404142650885e-48	0.609807236509721	0.394	0.256	3.81127386688717e-44
TRIM3	1.14580320960185e-13	0.609603812851438	0.11	0.068	2.12603785541624e-09
MED21	4.99176905375129e-49	0.609374142617116	0.344	0.21	9.26222747923552e-45
RDH10	5.64771960511811e-25	0.609372098011119	0.138	0.074	1.04793437272966e-20
CTDNEP1	1.98536172117796e-118	0.609092934979152	0.778	0.623	3.6838386736457e-114
FTH1	5.81645080557094e-203	0.608710443054293	0.999	0.993	1.07924244697369e-198
TOR1B	3.00437431945534e-54	0.608146930337051	0.312	0.174	5.57461654974938e-50
GM2A	3.50763045342066e-59	0.607380915814818	0.653	0.526	6.50840830632204e-55
TENT5A	3.13288243790623e-75	0.607178489505811	0.603	0.428	5.813063363535e-71
CORO1C	8.58555914024363e-147	0.606976519917097	0.842	0.701	1.5930504984722e-142
ATP6V1C1	3.41726423987686e-55	0.60664260776334	0.633	0.504	6.34073379709151e-51
UCHL3	8.70285179211021e-53	0.60661948289872	0.459	0.322	1.61481415002605e-48
RANBP6	3.34534478188763e-18	0.606043690451353	0.106	0.057	6.20728724279249e-14
BTF3L4	6.57060164347543e-100	0.605771578901786	0.695	0.523	1.21917513494687e-95
GLRX3	2.3327710432508e-54	0.60540454378339	0.548	0.422	4.32845667075186e-50
UROD	1.30014291635535e-64	0.605364493589935	0.462	0.303	2.41241518129735e-60
EMC6	6.21993342285593e-70	0.60515891090422	0.505	0.34	1.15410864661092e-65
ASAH1	2.49676066022379e-169	0.605048852349233	0.92	0.847	4.63273940504525e-165
NPM3	1.05697983320353e-25	0.604715191260162	0.205	0.127	1.96122608050915e-21
NGDN	5.21988792524363e-55	0.604645960593775	0.335	0.195	9.68550204528956e-51
DPY30	1.06972784619283e-83	0.60436222449152	0.572	0.389	1.9848800186108e-79
MTFP1	1.0752054615721e-38	0.604198905359407	0.227	0.127	1.99504373394703e-34
SIGMAR1	4.62722212402225e-35	0.603882410828616	0.246	0.147	8.58581065112328e-31
HMGCL	2.73623524845659e-43	0.603546012759446	0.308	0.187	5.07708450351121e-39
SLBP	4.03095925273125e-78	0.603029599952644	0.526	0.344	7.47944489344284e-74
TXNDC17	6.67346940818661e-95	0.60275750833467	0.706	0.545	1.23826224868903e-90
NDUFAF3	1.09154152398489e-97	0.60272772751734	0.664	0.497	2.02535529775396e-93
SNRPE	1.14353948840323e-81	0.602688328653447	0.654	0.484	2.1218375207322e-77
PDHB	3.3151193862043e-45	0.602355215043767	0.41	0.279	6.15120402110209e-41
FN1	2.51182600080966e-191	0.6023522849374	0.9	0.711	4.66069314450232e-187
TMED8	2.87766309059722e-33	0.602022284507141	0.222	0.129	5.33950386460314e-29
RMDN2	2.10652433253384e-28	0.601584156700723	0.145	0.075	3.90865589901654e-24
TM2D1	1.0227801323637e-92	0.601510857662958	0.583	0.397	1.89776853560085e-88
CCNB1IP1	2.86998573084343e-32	0.601416954278101	0.271	0.174	5.32525852357999e-28
RTN2	2.28917907880503e-34	0.601315165861734	0.202	0.112	4.24757178072274e-30
ACTL6A	5.72207731240133e-46	0.601027084122318	0.275	0.156	1.06173144531607e-41
MED14OS	9.91036103691895e-22	0.600883596371801	0.112	0.058	1.83886749040031e-17
CYB5B	3.38259788847786e-58	0.600882733222593	0.421	0.267	6.27641038207066e-54
SH3BGRL3	3.74874169522711e-184	0.600670473447374	0.97	0.928	6.95579021549391e-180
PRRC1	4.74221821285304e-42	0.600192909841669	0.314	0.193	8.79918589394881e-38
RBM38	1.92698209935375e-56	0.600109043568691	0.285	0.153	3.57551528535088e-52
TMEM199	3.36256443202934e-50	0.598927064806882	0.309	0.179	6.23923830363044e-46
AP3S1	2.94758864102787e-118	0.598598342715414	0.723	0.547	5.46925072342721e-114
UBE2B	1.5002577159937e-163	0.598439815708846	0.861	0.738	2.78372819202631e-159
FN3KRP	3.35000539630509e-29	0.598016015881538	0.221	0.134	6.2159350128441e-25
NFE2L1	2.16435767904143e-65	0.597693059265327	0.446	0.281	4.01596567346138e-61
NR1D2	1.13217624726182e-84	0.597101408124596	0.586	0.394	2.1007530267943e-80
PTTG1	3.70771562546089e-22	0.596994885010768	0.2	0.129	6.87966634304267e-18
RRP1	1.37446061782873e-35	0.596925252060643	0.256	0.154	2.55031167638121e-31
THEM4	7.1665177024649e-37	0.596727927962232	0.233	0.134	1.32974735969236e-32
RNF14	1.43119610643884e-47	0.596395716208228	0.313	0.185	2.65558437549727e-43
PDE8B	2.08175835573213e-24	0.595992720471337	0.111	0.054	3.86270262906098e-20
POLR3H	5.44974373439826e-14	0.595968815847591	0.133	0.086	1.0111999499176e-09
ZNF622	1.04848576558798e-45	0.595968412546221	0.403	0.267	1.94546533804849e-41
RAD23B	2.33871940826487e-104	0.595807175823173	0.729	0.563	4.33949386203546e-100
WBP11	6.715800403238e-77	0.595679098663418	0.616	0.446	1.24611676482081e-72
EXOSC7	1.84632294316153e-60	0.595238350283113	0.363	0.214	3.42585222103621e-56
TMED2	1.8743609652031e-98	0.595113277708603	0.753	0.619	3.47787677093436e-94
PTRH1	4.23909606796805e-25	0.594595062365244	0.23	0.149	7.86564275411471e-21
ERI1	4.91129246752756e-26	0.594146816777709	0.27	0.181	9.11290317349738e-22
CASP7	4.85121606354831e-28	0.593756664383914	0.249	0.159	9.00143140591388e-24
E2F6	1.93162309509081e-30	0.593721312618986	0.214	0.127	3.584126652941e-26
TOM1L2	4.70743370081076e-45	0.593663697906173	0.394	0.263	8.73464323185436e-41
FBXO31	1.06251542106168e-25	0.593492547796854	0.151	0.083	1.97149736377996e-21
NDUFAF1	2.74515492508709e-30	0.593393923670316	0.203	0.117	5.0936349634991e-26
TRUB1	1.63672379510187e-19	0.593209159309429	0.115	0.063	3.03694100181152e-15
RASSF8	8.44769103352138e-52	0.593131645404968	0.313	0.179	1.56746907126989e-47
TRAPPC2L	1.30170898180215e-62	0.592650679074605	0.526	0.368	2.4153210157339e-58
BBS2	1.25867643878101e-31	0.592593342148173	0.197	0.111	2.33547413215817e-27
GPN3	4.86215177147299e-61	0.592509688518271	0.432	0.276	9.02172261196814e-57
RHNO1	8.57231662758175e-25	0.591955634030106	0.171	0.1	1.59059335024779e-20
GSR	1.89676945500931e-50	0.591925706320026	0.376	0.236	3.51945572376977e-46
MINDY3	2.7211479941199e-48	0.591030392671639	0.283	0.161	5.04909010308948e-44
PPARGC1B	1.66646252516816e-51	0.591007381499136	0.309	0.177	3.09212121544952e-47
PTS	3.52180222707637e-66	0.590690853179158	0.504	0.339	6.5347040323402e-62
ACTR3	1.05865342298871e-211	0.590608192137777	0.927	0.86	1.96433142635555e-207
SDF4	1.20535794847305e-94	0.590437501683541	0.691	0.53	2.23654167339174e-90
BTBD1	4.37135283938151e-68	0.590432724255202	0.543	0.376	8.1110451934724e-64
PSMD3	2.20897204674659e-71	0.590351875414056	0.538	0.372	4.09874763273829e-67
VWA8	3.53120687875112e-84	0.590196100692534	0.481	0.289	6.5521543635227e-80
TWF2	2.39957815257227e-112	0.590176053243386	0.769	0.619	4.45241726209785e-108
ERCC4	3.56930825010494e-25	0.590160061086182	0.159	0.089	6.62285145806971e-21
RILP	1.91938160644849e-60	0.590057512672973	0.407	0.255	3.56141257076518e-56
PSMD6	5.40141905322513e-64	0.589974732916664	0.487	0.327	1.00223330532592e-59
LPCAT4	2.26600973845166e-28	0.589686152282118	0.173	0.097	4.20458106969706e-24
RFNG	1.47109451198215e-52	0.589633895614099	0.364	0.223	2.72961586698288e-48
RNASE4	2.77055245148179e-37	0.589230304008976	0.317	0.203	5.14076007372446e-33
NEPRO	4.23371769751377e-51	0.589172627875195	0.318	0.186	7.8556631877368e-47
PHF23	2.91136614344227e-35	0.588784345348849	0.216	0.121	5.40203987915713e-31
C11orf68	1.70191443789863e-27	0.58836325764633	0.205	0.123	3.1579022395209e-23
GTPBP4	3.7349769057332e-54	0.587340126229451	0.377	0.23	6.93024964858795e-50
NORAD	2.96283620847232e-75	0.587275214494641	0.692	0.548	5.49754258482039e-71
JADE1	5.44378703975244e-41	0.587228413039524	0.264	0.152	1.01009468522607e-36
UBALD1	3.15252113437021e-21	0.587143750082865	0.204	0.133	5.84950296482393e-17
CYB5R1	1.20337656113739e-51	0.587083993613392	0.424	0.279	2.23286520919043e-47
EBAG9	4.62618804876621e-54	0.586893864608376	0.392	0.244	8.5838919244857e-50
IFT122	5.79179202677505e-33	0.586858065406698	0.204	0.115	1.07466701056811e-28
ANKUB1	5.98813822722985e-31	0.586472015819889	0.331	0.231	1.1110990480625e-26
GEN1	8.73533573619465e-20	0.586375830656856	0.144	0.085	1.62084154585092e-15
MINDY2	7.80058866201768e-41	0.586108930465543	0.357	0.23	1.44739922623738e-36
CDK7	1.12431306694064e-29	0.586079956766361	0.246	0.153	2.08616289570835e-25
GATB	2.05323490344546e-28	0.585984315233062	0.176	0.101	3.80977736334306e-24
AK9	5.05395833712589e-17	0.585330128053275	0.11	0.062	9.37761969453709e-13
NRM	3.69309963302371e-25	0.585270708181054	0.215	0.135	6.85254636907549e-21
MYL12A	8.0882659732579e-191	0.585055652893052	0.936	0.87	1.500777751338e-186
ELMOD2	3.88843310907919e-33	0.584249874286163	0.236	0.141	7.21498763389644e-29
SLC39A6	7.93575084907906e-53	0.584205414655783	0.392	0.248	1.47247857004662e-48
NOC3L	1.33407922405049e-27	0.5837822668135	0.218	0.135	2.47538400022569e-23
ELOC	4.79594086850652e-123	0.583655676015594	0.788	0.65	8.89886828151385e-119
KCTD18	5.97018202287049e-19	0.583121199782887	0.131	0.076	1.10776727434362e-14
TRMT112	5.00269769410303e-148	0.583018955477692	0.84	0.696	9.28250557140818e-144
SNTB1	4.00079769125403e-124	0.58228789312686	0.602	0.368	7.42348011612186e-120
TMEM134	1.16049383561936e-59	0.581953677365281	0.46	0.3	2.15329631199172e-55
TRAPPC4	7.88625458717559e-47	0.581786050446744	0.389	0.251	1.46329453865043e-42
TSPAN4	5.33672863653654e-107	0.581731677530081	0.71	0.497	9.90229998509355e-103
SNRPA1	2.62503370716063e-65	0.581577524181015	0.486	0.319	4.87075004363655e-61
OSBPL8	2.37663710673384e-92	0.58152558739958	0.886	0.792	4.40985015154463e-88
G6PD	1.94707670693224e-29	0.581484716025235	0.334	0.234	3.61280082971278e-25
KCTD7	1.79594139897775e-45	0.581365319320986	0.295	0.171	3.33236926580321e-41
SRP9	8.92125631731543e-102	0.581357314299261	0.747	0.6	1.65533910967788e-97
PSMD8	4.48678348536928e-103	0.581128161023506	0.776	0.647	8.32522675710269e-99
CBLL1	1.96899083362311e-34	0.581113737582623	0.231	0.134	3.65346249178768e-30
SLC41A3	4.49891235748965e-29	0.580931644249119	0.209	0.124	8.34773187932204e-25
EXOSC4	9.61629488839439e-31	0.580400551343546	0.235	0.144	1.78430351654158e-26
NFRKB	5.34898790612132e-17	0.579190994608214	0.166	0.108	9.9250470598081e-13
ACP1	7.19992415936188e-76	0.578625057461526	0.585	0.41	1.3359459277696e-71
HCG11	2.04088765030464e-19	0.5784329303288	0.115	0.064	3.78686703514027e-15
SLC37A2	2.45758326168519e-57	0.578166999743084	0.412	0.26	4.56004574205687e-53
SRPK1	2.53904163550515e-43	0.578100330169545	0.367	0.24	4.71119175467981e-39
ALDH6A1	8.71463613503695e-12	0.577862360442205	0.139	0.095	1.61700073485611e-07
JKAMP	1.10110762615021e-70	0.577806336504361	0.499	0.326	2.04310520032171e-66
SOCS5	3.4033781233126e-28	0.577663998817247	0.165	0.09	6.31496810780654e-24
UBE2G1	5.13090153503671e-92	0.577637085830084	0.626	0.431	9.52038779826061e-88
TEX10	2.20527031496467e-26	0.577340082626303	0.242	0.158	4.09187906941694e-22
SNX5	3.28271280183291e-91	0.577287327053424	0.685	0.507	6.09107360380097e-87
TSPO	8.93886847605634e-195	0.577161072354901	0.94	0.883	1.65860704573225e-190
MRPL3	2.3642531777657e-48	0.577021025407847	0.471	0.332	4.38687177134426e-44
SEC11A	1.09415966406365e-173	0.576444738847653	0.891	0.794	2.0302132566701e-169
BAG5	4.40109106460698e-50	0.576103828186253	0.341	0.205	8.16622447037825e-46
ATP5F1C	6.34601626861944e-132	0.576064596782071	0.855	0.746	1.17750331864234e-127
C11orf71	1.17650105431847e-18	0.57559005266786	0.147	0.09	2.18299770628793e-14
MCRS1	1.38222876596669e-48	0.575358171548947	0.336	0.205	2.56472547525119e-44
STIMATE	2.50436868375413e-32	0.575251584475161	0.267	0.168	4.64685609270578e-28
ZFPM1	1.1458161008003e-38	0.575081052743452	0.256	0.15	2.12606177503496e-34
THUMPD3	4.18017438398106e-39	0.575033099271982	0.257	0.15	7.75631356947686e-35
DAD1	7.76947234689079e-140	0.575009324789268	0.834	0.716	1.44162559396559e-135
CLPTM1L	8.47516993559106e-67	0.57462198040293	0.556	0.392	1.57256778154892e-62
TOMM20	1.21557401434248e-131	0.574575070389419	0.843	0.715	2.25549758361246e-127
ZMAT2	8.84721004749058e-80	0.574506081825876	0.612	0.442	1.64159982431188e-75
FKBP7	9.96938510790858e-25	0.574452871068661	0.113	0.055	1.84981940677244e-20
EFNB1	1.24382911970885e-23	0.573949903112903	0.208	0.131	2.30792493161977e-19
GBE1	5.4144640423031e-71	0.573840456176117	0.66	0.504	1.00465380304934e-66
HMGN5	1.60457456509477e-28	0.57383753663701	0.201	0.118	2.97728810553335e-24
HK2	5.11860136201338e-92	0.573622928915112	0.474	0.27	9.49756482721582e-88
CDK4	4.74382276405542e-54	0.573575785773867	0.388	0.244	8.80216313870483e-50
AP1AR	2.96823476105067e-50	0.573494485184632	0.372	0.235	5.50755959912952e-46
PNKD	5.08245429885734e-79	0.573174131307107	0.59	0.416	9.4304939515298e-75
PSMB2	1.29860527875204e-90	0.572737005792534	0.712	0.561	2.40956209472441e-86
UBE2M	2.94107657680647e-85	0.572556668890339	0.663	0.508	5.45716758826441e-81
CCZ1	3.35514005883058e-48	0.572490521127028	0.486	0.345	6.22546237916014e-44
ZCCHC4	1.60635736768075e-16	0.572214740834158	0.11	0.063	2.98059609573163e-12
KLHL6	3.47681567081636e-78	0.572087568146465	0.54	0.357	6.45123147719976e-74
CLPP	7.51927605847317e-43	0.571897213933449	0.392	0.262	1.3952016726497e-38
SMIM10L1	1.22081335008077e-37	0.571849608352241	0.328	0.213	2.26521917107487e-33
KANSL1-AS1	8.57199044044562e-15	0.571689002800928	0.115	0.069	1.59053282622469e-10
GMNN	1.11330657266044e-20	0.571660065826694	0.166	0.102	2.06574034557144e-16
MAGEH1	4.82412670790877e-24	0.571526989717733	0.144	0.08	8.95116710652473e-20
SERPINH1	7.73749396511285e-48	0.57139472594232	0.259	0.142	1.43569200522669e-43
RSL24D1	1.23598177497637e-98	0.570807406046883	0.743	0.578	2.29336418346866e-94
KLF8	2.08124694587343e-29	0.570606993881253	0.126	0.06	3.86175370806814e-25
EMC2	6.9708471079876e-59	0.570403261596305	0.438	0.283	1.2934406808871e-54
DDX31	5.23561819294383e-24	0.570172010487372	0.147	0.081	9.71468955700728e-20
PGM5	1.08604102151435e-29	0.569615860758694	0.202	0.117	2.01514911541987e-25
CALHM2	6.03273488360166e-63	0.569355821822648	0.426	0.262	1.11937395765229e-58
PPP2R1A	8.50876283940807e-81	0.569170489964492	0.653	0.496	1.57880094485217e-76
SNRNP40	1.17915739498399e-47	0.569106449382544	0.398	0.262	2.18792654639279e-43
MIEN1	8.19537968717735e-63	0.568935187766934	0.528	0.37	1.52065270095576e-58
KIAA1586	1.85432576902674e-22	0.568761058999151	0.143	0.081	3.44070146442912e-18
PSMA2	8.10783095130746e-113	0.568388355520558	0.802	0.667	1.5044080330151e-108
UPF3A	1.08666996046429e-71	0.5683644411646	0.525	0.347	2.01631611164148e-67
LASP1	4.16556639793646e-103	0.568340343436806	0.709	0.537	7.72920845137109e-99
CLN5	6.60105410380889e-64	0.568249018179722	0.444	0.283	1.22482558896174e-59
MRPL43	6.55008830089567e-75	0.568033498372256	0.561	0.394	1.21536888423119e-70
SLC30A5	7.01600502614092e-42	0.567939214412437	0.351	0.226	1.30181973260045e-37
CCNG1	3.20155358262539e-37	0.567895240101185	0.363	0.246	5.94048267256141e-33
ABT1	5.57878557587655e-33	0.567843915628381	0.264	0.165	1.03514366360389e-28
TUBB3	7.046290886954e-27	0.567736726195786	0.144	0.077	1.30743927407431e-22
DPYSL3	1.16765440752893e-80	0.567289604782704	0.425	0.234	2.16658275316993e-76
COPZ1	5.63601823685906e-70	0.567245858767266	0.607	0.458	1.0457631838492e-65
TCF7L2	3.93973574702122e-101	0.56723245519651	0.647	0.427	7.31017967859787e-97
C3orf38	8.25206226944079e-54	0.566464587188663	0.399	0.25	1.53117015409474e-49
IDH1	7.31369307516441e-98	0.566407943889854	0.579	0.374	1.35705575009676e-93
TOMM22	4.52434973971581e-64	0.566280806853707	0.616	0.464	8.39493094204269e-60
TMBIM6	1.52087564028836e-264	0.565634606565564	0.952	0.893	2.82198475055506e-260
SELENOT	7.66505380425633e-116	0.565216206446001	0.792	0.654	1.42225073337976e-111
TADA3	2.2350115912701e-47	0.564929630458004	0.469	0.331	4.14706400760167e-43
LRRC28	2.69116098578097e-39	0.564601662766562	0.333	0.213	4.99344920911659e-35
RHOF	6.10443406147908e-24	0.564575154327599	0.291	0.203	1.13267774010744e-19
GORASP2	2.24953930537705e-58	0.56444855303849	0.452	0.298	4.17402018112712e-54
COMMD3	4.18479470564258e-80	0.56433734727881	0.542	0.359	7.7648865763198e-76
SAP18	6.25786838865509e-183	0.564046203721766	0.876	0.765	1.16114747951495e-178
SAR1B	3.7425624157401e-79	0.563849627527208	0.548	0.371	6.94432456240576e-75
RAB42	1.3641817099085e-17	0.56383941111245	0.137	0.083	2.53123916273523e-13
CD46	9.96355832524947e-120	0.563718095282019	0.777	0.617	1.84873824725004e-115
MGAT2	1.64492279726339e-36	0.563584345586373	0.356	0.237	3.05215425032222e-32
GLIPR1	6.0376074953284e-125	0.562893051355226	0.87	0.791	1.12027807075819e-120
DDX41	2.06731870665651e-41	0.562835183696747	0.329	0.208	3.83590986020115e-37
PC	1.88365215452754e-40	0.562689952479771	0.22	0.118	3.49511657272584e-36
ESRRA	1.54475494313597e-70	0.562166369645182	0.468	0.297	2.86629279698878e-66
LAMP1	2.35003772471821e-113	0.561923560014468	0.806	0.727	4.36049499821465e-109
MZT2A	3.88718124878556e-58	0.56173658989274	0.531	0.379	7.21266480712161e-54
CCT3	1.7004166630278e-79	0.561619687510756	0.663	0.5	3.15512311824808e-75
FBXW5	1.63098701145417e-70	0.561127718078418	0.617	0.461	3.0262963997532e-66
UBA2	1.94283697565521e-75	0.561051077825992	0.573	0.404	3.60493400832825e-71
GOT1	5.46113128104318e-25	0.560957928817914	0.21	0.132	1.01331290919756e-20
NACC1	3.14636147365729e-19	0.560815592016329	0.192	0.126	5.8380737143711e-15
SUMO1	1.81127618911103e-107	0.560507832257158	0.762	0.608	3.36082296889551e-103
NOM1	1.0275941911034e-29	0.560475619096464	0.222	0.134	1.90670102159237e-25
OCIAD1	1.57080871265492e-114	0.56008320354002	0.786	0.634	2.91463556633121e-110
MAIP1	4.3590059508914e-19	0.559770125526611	0.165	0.103	8.08813554187899e-15
DDA1	1.3859180605268e-45	0.559705196406713	0.411	0.28	2.57157096130748e-41
DDB1	3.08277607922939e-50	0.559411330472407	0.502	0.359	5.72009101501013e-46
COX17	2.51938934514045e-89	0.559163934638848	0.699	0.549	4.67472692990811e-85
SPAG7	1.87640798629667e-77	0.559135492206113	0.624	0.454	3.48167501857348e-73
DGUOK	4.43436380735704e-73	0.559082337521724	0.618	0.452	8.22796204455099e-69
MRM2	5.14592767373685e-31	0.558889403299149	0.259	0.162	9.54826879861873e-27
GOLGA5	5.84128693181178e-36	0.558823818946521	0.292	0.183	1.08385079019768e-31
TRIM16	5.31020980583128e-14	0.558733838213906	0.107	0.065	9.85309429471993e-10
SMC6	1.79577116751001e-44	0.558712674958027	0.381	0.249	3.33205340131482e-40
RALB	6.90709819987827e-73	0.558165204374928	0.617	0.451	1.28161207098741e-68
HYI	1.03411044731163e-22	0.557949003814532	0.198	0.125	1.91879193498672e-18
RNF13	1.14100242048961e-156	0.557465214116836	0.904	0.816	2.11712999121848e-152
CCPG1	4.81213663254872e-77	0.557347140590017	0.617	0.445	8.92891952169416e-73
GLO1	5.05426379986709e-64	0.557113902117189	0.496	0.335	9.37818648065339e-60
ACOT13	3.88209805961762e-40	0.556922028256983	0.364	0.242	7.20323294962048e-36
CIAPIN1	3.17289836720502e-28	0.556655825282699	0.239	0.151	5.88731292034891e-24
DCTD	3.05941051008158e-50	0.556567465565314	0.428	0.286	5.67673620145638e-46
PRDX4	4.02994236792777e-70	0.556255807069821	0.57	0.395	7.47755806368999e-66
M6PR	4.43456904532821e-127	0.556060653582829	0.814	0.685	8.22834286360649e-123
PSMG3	2.35375738786568e-50	0.555679071959472	0.357	0.22	4.36739683318478e-46
RHOA	2.47128236001576e-270	0.555555710434628	0.958	0.917	4.58546441900925e-266
RRAGD	3.85183042515421e-43	0.555371352711716	0.386	0.256	7.14707135387364e-39
PAIP1	1.85810646438229e-59	0.555203233848472	0.465	0.305	3.44771654466133e-55
AASDHPPT	7.07435827476974e-40	0.555195157776186	0.312	0.194	1.31264717788353e-35
RICTOR	1.77221543210832e-70	0.554466665238548	0.583	0.406	3.28834573427699e-66
GTF3C4	1.37450504570417e-20	0.554409270239948	0.135	0.077	2.55039411230408e-16
MKRN2	8.89211459969027e-34	0.554095488565517	0.226	0.133	1.64993186397253e-29
CCT2	1.93880645980798e-80	0.553976651929592	0.623	0.446	3.59745538617371e-76
TERF2IP	8.79943044440849e-84	0.553758638507904	0.672	0.507	1.63273431895999e-79
CD151	1.73975168349175e-106	0.553700175299783	0.711	0.534	3.22810924871894e-102
GTPBP8	1.60163462990361e-16	0.553649756576343	0.176	0.117	2.97183305578615e-12
PIGP	8.84137698807635e-56	0.553299424000017	0.441	0.287	1.64051750013757e-51
MESD	4.50458301512226e-67	0.553188387948918	0.556	0.391	8.35825378455936e-63
BCAT2	2.84300219334197e-39	0.553140416280557	0.235	0.132	5.27519056974603e-35
CCDC88A	3.48938122313171e-159	0.55311314056936	0.932	0.853	6.47454685952089e-155
RAB13	1.9819451008628e-119	0.552973766700738	0.776	0.573	3.67749913465092e-115
IMMT	3.92172991130847e-72	0.552499363513111	0.61	0.445	7.27676985043287e-68
RTN3	7.14169001848687e-148	0.552394029386817	0.871	0.743	1.32514058293024e-143
SRSF8	2.92745568824952e-45	0.552148319544012	0.338	0.21	5.43189402954699e-41
CDC42BPB	8.13401203129334e-53	0.552144855340509	0.478	0.328	1.50926593240648e-48
SNAPC5	5.91094124573689e-25	0.551633390803219	0.237	0.154	1.09677514814648e-20
ZNF598	1.62168909485706e-27	0.55162279264661	0.206	0.125	3.00904411550727e-23
VKORC1L1	2.16802464824197e-59	0.551563722896616	0.38	0.224	4.02276973481298e-55
SLAIN2	3.91543620257094e-61	0.551479665995954	0.543	0.384	7.26509187387037e-57
ABRACL	2.38693814179155e-79	0.551146005022797	0.689	0.541	4.42896372209422e-75
NOP10	1.14088947790562e-142	0.550896007592105	0.856	0.741	2.11692042625388e-138
SLC4A1AP	5.07013861767237e-52	0.550508230407483	0.379	0.237	9.40764220509108e-48
POLR2F	3.05248228995799e-71	0.550340905602579	0.598	0.427	5.66388088901705e-67
TRAPPC13	2.46202719550863e-30	0.550317559286343	0.211	0.124	4.56829146126626e-26
KIAA1191	2.41925801668093e-40	0.549948234920278	0.328	0.208	4.48893324995146e-36
SPTLC1	1.80999850154638e-70	0.549936351221143	0.606	0.44	3.35845221961932e-66
USP28	8.24141244590153e-28	0.549773405123564	0.173	0.097	1.52919407933703e-23
CPEB4	2.42415395623557e-87	0.548852330897911	0.797	0.672	4.49801766579511e-83
NDUFA8	9.58960433643709e-56	0.548561894616112	0.479	0.332	1.7793510846259e-51
PCMT1	3.10599567017607e-80	0.548410774416673	0.68	0.531	5.76317496601169e-76
OGFOD1	5.4397979482763e-31	0.54808500222317	0.211	0.124	1.00935450930267e-26
LINC00486	2.33419305509042e-41	0.547996735145372	0.341	0.215	4.33109521372027e-37
KBTBD3	1.03952029831603e-19	0.547063131660513	0.115	0.063	1.92882991352539e-15
SLC35F5	2.38671898437176e-49	0.546609095912313	0.432	0.29	4.4285570755018e-45
RPRD1B	7.27221992553755e-33	0.546544303339634	0.364	0.255	1.34936040718349e-28
TMEM101	9.58911641586628e-44	0.546499584409245	0.323	0.199	1.77926055096399e-39
SLC52A2	1.92597958482085e-33	0.546251446270245	0.335	0.225	3.57365511963509e-29
CLP1	4.22850211041447e-15	0.545935380545187	0.1	0.058	7.84598566587405e-11
CCR1	3.49849841113421e-92	0.54540891998218	0.627	0.418	6.49146380185952e-88
NCAPD3	2.06710546001471e-18	0.545103158167965	0.211	0.144	3.8355141810573e-14
MAST2	6.28899881343217e-67	0.545034939309625	0.504	0.328	1.16692372983234e-62
THOC7	1.55141812637947e-63	0.545031439397324	0.608	0.451	2.87865633349711e-59
ZNF830	1.19632970497979e-24	0.54500001998041	0.172	0.101	2.21978976759e-20
MOB4	4.60079515066061e-94	0.544937144695493	0.608	0.412	8.53677540205075e-90
PPM1M	8.01670322242835e-51	0.544784350535724	0.438	0.294	1.48749928292158e-46
MRPL51	1.96193410525338e-94	0.544045501143142	0.696	0.519	3.64036873229765e-90
YBX1	4.07703050936481e-263	0.543132581825811	0.969	0.921	7.5649301101264e-259
MBD2	7.14585074314404e-102	0.542759561119584	0.818	0.7	1.32591260539038e-97
ATMIN	5.38939823686978e-36	0.54272325326239	0.258	0.154	1.00000284285119e-31
OSTC	8.01446269470733e-85	0.542454217075298	0.75	0.612	1.48708355300295e-80
C12orf76	8.40355049611286e-30	0.542380062961656	0.252	0.158	1.55927879455374e-25
TCEAL8	6.4516187573978e-64	0.542100958655663	0.507	0.341	1.19709786043516e-59
AHCYL1	3.53913520801522e-99	0.541744987835381	0.708	0.545	6.56686537847224e-95
KATNAL1	3.06467331716871e-40	0.541114118467651	0.214	0.112	5.68650134000655e-36
SURF6	5.90530929600642e-27	0.540351355916474	0.192	0.112	1.09573013987399e-22
COMMD5	1.07165679644644e-46	0.539902359747295	0.403	0.267	1.98845918580638e-42
MAGOHB	4.74717525574474e-24	0.539519928088297	0.237	0.156	8.80838368703436e-20
FNIP2	5.37166921212027e-124	0.539427387389381	0.871	0.738	9.96713222308917e-120
RALA	1.86249060818695e-173	0.538872291401913	0.912	0.741	3.45585132349089e-169
ZNF654	5.95782576824493e-46	0.538866998672806	0.419	0.285	1.10547457129785e-41
JRKL	2.16187803408398e-19	0.538737055030539	0.108	0.058	4.01136469224282e-15
ALG8	1.01413432466075e-32	0.538617834718384	0.234	0.14	1.88172623940802e-28
ZNF511	1.6017098432048e-48	0.538073371538523	0.459	0.319	2.9719726140665e-44
ZBTB14	3.36344363225306e-08	0.538038541601417	0.105	0.074	0.000624086965964556
FXN	1.05227644152285e-33	0.537901621576272	0.241	0.143	1.95249893724564e-29
C11orf54	6.28312145102823e-40	0.537661678897866	0.303	0.185	1.16583318523829e-35
DYNLRB1	1.35440158858093e-99	0.537654647933034	0.768	0.635	2.51309214761191e-95
HCFC2	1.9336210768053e-26	0.537509344457932	0.17	0.097	3.58783390801223e-22
CCT6A	4.63740505971946e-69	0.537409336571212	0.692	0.551	8.60470508830946e-65
ENOPH1	2.26768147464018e-53	0.537389821773781	0.401	0.25	4.20768297619485e-49
STX2	2.15846222576347e-61	0.536604560782029	0.446	0.282	4.00502665990412e-57
APIP	9.17546133532542e-48	0.536571476579531	0.442	0.301	1.70250685076963e-43
PDCL	3.15019090157501e-43	0.536258815792015	0.339	0.212	5.84517921787243e-39
MAD2L1BP	1.8370454249084e-25	0.536245576505633	0.202	0.123	3.40863778591753e-21
PSMG1	8.73150277984183e-28	0.536034462000627	0.291	0.196	1.62013034079965e-23
UBQLN1	2.88094661969495e-66	0.535975368070894	0.651	0.504	5.34559645284398e-62
RCL1	8.94961039458447e-31	0.535720973746816	0.225	0.135	1.66060020871515e-26
PPAN	1.51612739961025e-26	0.535611127472181	0.184	0.107	2.81317438997683e-22
TMEM42	5.18136068734574e-18	0.535464777402582	0.157	0.098	9.61401475537002e-14
ZMYND19	5.16880445863759e-16	0.534858258981045	0.102	0.058	9.59071667300205e-12
CTU1	7.32889750428121e-15	0.534688420530159	0.132	0.084	1.35987693191938e-10
COPS2	2.56893246016332e-61	0.533712254794177	0.547	0.389	4.76665417983304e-57
AVPI1	2.08374848779303e-58	0.533373580254389	0.506	0.34	3.86639531909997e-54
SYNGAP1	3.54194713894793e-20	0.533310385423244	0.118	0.065	6.57208291631789e-16
FKBP9	1.16010952411912e-29	0.533295822808119	0.181	0.101	2.15258322200302e-25
ZNF219	1.77592095036654e-21	0.533293635377496	0.219	0.145	3.29522132340512e-17
TEX30	5.20741149529128e-18	0.532987723466891	0.151	0.094	9.66235202951296e-14
ADIPOR1	1.36265204577202e-79	0.532886923336781	0.687	0.533	2.52840087092999e-75
PAQR4	1.44459327361495e-19	0.532747104030164	0.148	0.088	2.68044281919253e-15
FAR2	6.59355882186342e-72	0.532574580343828	0.474	0.296	1.22343483939676e-67
CLPTM1	1.02138355553827e-56	0.532539843000451	0.503	0.351	1.89517718730126e-52
SBF2-AS1	4.4216283825762e-24	0.532186626775482	0.178	0.107	8.20433146387013e-20
ECM1	1.79686913969088e-70	0.531905536643103	0.469	0.288	3.33409068869643e-66
SCD	3.92367006007859e-30	0.531802217685505	0.279	0.182	7.28036979647583e-26
C19orf53	6.88764954927173e-97	0.531331121067803	0.764	0.618	1.27800337386737e-92
CALM2	3.45835231262373e-223	0.531277574268731	0.961	0.916	6.41697271607334e-219
YIPF2	3.87595932776939e-38	0.531249829084199	0.301	0.189	7.1918425326761e-34
GNG5	2.66568308073722e-162	0.531008484687296	0.923	0.854	4.94617495630792e-158
POLR2H	5.84613301694384e-57	0.531002428448321	0.398	0.249	1.08474998129393e-52
PDLIM5	2.91009176148753e-86	0.530944751809275	0.797	0.667	5.39967526344012e-82
STARD9	2.31656296434854e-36	0.530483350514927	0.207	0.113	4.29838258034872e-32
BMP1	2.85096560441023e-17	0.530081101338034	0.132	0.08	5.28996667898318e-13
MRPS36	6.15981627549885e-61	0.53007112554063	0.598	0.437	1.14295390991881e-56
C18orf21	8.63882371335836e-18	0.529669565285836	0.19	0.126	1.60293374001364e-13
MTHFD2	3.82121618427901e-71	0.529439755112845	0.682	0.538	7.0902666299297e-67
ANKMY2	5.01837921532573e-31	0.52926528687412	0.232	0.14	9.3116026340369e-27
ANK2	3.87799795877746e-37	0.529200605131009	0.27	0.162	7.19562521251157e-33
COX16	3.19749747398481e-85	0.528895780091719	0.7	0.542	5.93295656297881e-81
TAF12	4.62130616288321e-58	0.528686356931994	0.464	0.308	8.5748335852298e-54
COQ6	1.33624344302336e-16	0.528460384515546	0.129	0.079	2.47939970852984e-12
CDYL	1.85285406755682e-88	0.528246400538513	0.69	0.511	3.43797072235167e-84
CHKA	1.52274044687361e-61	0.528234622280247	0.641	0.485	2.82544489917398e-57
NSUN2	1.20301431250049e-34	0.527905814694567	0.303	0.195	2.23219305684465e-30
ADH5	1.09108002334845e-62	0.527731496574184	0.543	0.378	2.02449898332306e-58
MRPS18B	2.81099222647403e-57	0.52741072708682	0.402	0.246	5.21579607622257e-53
BAG1	6.29250721455544e-79	0.527322699968825	0.675	0.507	1.16757471366076e-74
BRMS1L	3.25656285241433e-48	0.527169338448765	0.244	0.128	6.04255237265479e-44
KCNE1	1.58796053510113e-45	0.527133926931269	0.241	0.128	2.94646077288016e-41
ARF1	4.17912200852717e-175	0.526950211862335	0.904	0.821	7.75436088682216e-171
HIBADH	3.8638680677159e-74	0.526321215664631	0.429	0.252	7.16940719964685e-70
WASL	3.500412439783e-73	0.526182740060014	0.508	0.334	6.49501528201735e-69
RDH11	1.74172365831704e-58	0.525818206573806	0.507	0.351	3.23176824800726e-54
KCTD5	6.95885904319485e-45	0.525234373529082	0.356	0.226	1.2912162954648e-40
ARPP19	2.66683742880029e-68	0.524864388897769	0.678	0.535	4.94831684913894e-64
PSMD9	1.35613788839538e-73	0.524795384388755	0.608	0.452	2.51631385191762e-69
RMND5A	3.99929559940858e-51	0.524535565132521	0.402	0.261	7.42069298470261e-47
MORF4L2	5.63444325876065e-102	0.524347657722505	0.77	0.622	1.04547094666304e-97
DVL1	4.88034389830314e-20	0.524167021061324	0.15	0.09	9.05547810330148e-16
TBC1D25	6.27815069543966e-23	0.524141807858017	0.181	0.11	1.16491086153883e-18
SLC7A7	3.96530702577583e-49	0.524122620222138	0.696	0.576	7.35762718632706e-45
BABAM1	1.27233820143153e-55	0.523984718394959	0.548	0.4	2.36082353275621e-51
RAD1	6.51367490824298e-19	0.523877444202927	0.206	0.138	1.20861237922448e-14
FKBP3	1.95430125786994e-60	0.523570676248639	0.562	0.413	3.62620598397768e-56
LMBRD1	1.30113733369313e-97	0.523269524833076	0.725	0.553	2.41426032266761e-93
HNRNPLL	1.42855673693857e-48	0.523200822129661	0.488	0.35	2.65068702538951e-44
SLC31A2	4.87704283423918e-87	0.523122977655577	0.74	0.59	9.04935297893079e-83
YWHAG	1.20205055432826e-104	0.522869648015925	0.759	0.61	2.23040480355609e-100
CAST	1.91681146662942e-176	0.522608959929181	0.931	0.868	3.55664367633088e-172
FAM162A	8.11985980429727e-73	0.522089887745602	0.621	0.446	1.50663998668736e-68
TMEM120B	1.02737623605779e-27	0.522001598787078	0.188	0.109	1.90629660600523e-23
FIS1	2.27322072189067e-98	0.52149221387059	0.769	0.629	4.21796104946814e-94
RRP15	3.13280255269078e-34	0.521357546441927	0.262	0.16	5.81291513651774e-30
MICALL1	1.21185695224395e-21	0.520797884380348	0.192	0.122	2.24860057488865e-17
HSPB1	2.24008645997627e-182	0.520400261158276	0.815	0.615	4.15648042648596e-178
RABL3	1.56513693732738e-31	0.520399986744938	0.255	0.158	2.90411158721095e-27
LPAR1	2.97027555188337e-50	0.520356700239391	0.315	0.181	5.51134628651959e-46
MYADM	6.3089312929969e-99	0.520252934347624	0.851	0.752	1.17062220141557e-94
PDCD5	7.51312225955973e-64	0.520021821186424	0.563	0.406	1.39405983526131e-59
PRKACB	4.01430150264257e-60	0.51947649641581	0.527	0.367	7.4485364381533e-56
DDIT3	2.36097848359254e-49	0.518913785975032	0.426	0.284	4.38079557630597e-45
PDK1	3.95082653781332e-34	0.518804871230917	0.309	0.202	7.33075864091262e-30
TKT	2.12001412343085e-79	0.518397667838797	0.817	0.699	3.93368620602594e-75
PPP4C	1.07227296937899e-87	0.518381045460653	0.748	0.614	1.98960249468272e-83
USP49	5.58149967497785e-20	0.517906181475523	0.144	0.085	1.03564726469214e-15
OGFOD3	1.33378539304545e-34	0.517359293014958	0.305	0.199	2.47483879679583e-30
MFSD5	2.76167042567521e-24	0.517352168473585	0.192	0.116	5.12427947484036e-20
ARHGAP10	3.43522872254801e-86	0.517211783947366	0.833	0.696	6.37406689468783e-82
AMFR	3.28937414081573e-55	0.517153461743733	0.493	0.341	6.10343371828359e-51
LRPPRC	6.73843185811255e-61	0.516944805253989	0.525	0.364	1.25031603127278e-56
SYT11	1.16366729995814e-38	0.516905177251151	0.297	0.184	2.15918467507232e-34
UMPS	3.68712443190813e-27	0.516786688798974	0.173	0.097	6.84145938340554e-23
DNAAF2	6.12722106177656e-25	0.516760468947387	0.169	0.098	1.13690586801264e-20
PSMD7	7.60437892124786e-85	0.516588642250535	0.735	0.595	1.41099250883754e-80
MED7	7.55131654047566e-21	0.51656158916379	0.149	0.088	1.40114678408526e-16
POLR3GL	1.84630872762521e-71	0.516560534816098	0.559	0.387	3.42582584410858e-67
ASAP1	4.70038185630402e-151	0.516557415453347	0.926	0.851	8.72155853437212e-147
PCBD1	9.56808748683466e-58	0.515973613501332	0.58	0.43	1.77535863318217e-53
GTF2F2	1.77661814931217e-61	0.515863673761425	0.646	0.497	3.29651497604873e-57
UQCRFS1	7.13100307201524e-68	0.51560484308368	0.698	0.57	1.32315762001243e-63
TST	1.63095829180446e-23	0.514674120903323	0.271	0.185	3.02624311044317e-19
EI24	7.13831963066298e-38	0.514596011725777	0.395	0.27	1.32451520746952e-33
EPS8	2.01218334585595e-69	0.514167817784624	0.665	0.491	3.73360619823571e-65
MRPL40	1.97999371478779e-46	0.513787959929281	0.49	0.351	3.67387833778874e-42
SF3B5	3.8907185900392e-110	0.513579400392998	0.813	0.68	7.21922834381774e-106
PRELID3B	2.80019504649486e-36	0.513578343689248	0.419	0.3	5.19576190877122e-32
KLHL24	4.33897622499494e-68	0.513536115816203	0.663	0.505	8.05097038547811e-64
ALG3	1.03839579497802e-42	0.513464146894296	0.358	0.231	1.92674339758171e-38
RIOK2	2.21377778542568e-21	0.513422730335756	0.202	0.13	4.10766468085735e-17
LACTB	2.95490028713689e-107	0.513416173072018	0.79	0.636	5.48281748278251e-103
CPT2	2.43455013561236e-27	0.51334191975039	0.204	0.122	4.51730777662873e-23
PLEKHG3	6.49053424694503e-20	0.513293627947358	0.158	0.096	1.20431862952065e-15
ECHDC1	7.25286206898094e-80	0.512762644083221	0.643	0.471	1.34576855689941e-75
ATP5F1B	3.52438060944901e-77	0.512636686974313	0.835	0.75	6.53948822083264e-73
UQCC3	2.23918371665658e-40	0.512427354920756	0.315	0.195	4.15480538625629e-36
TAF9	8.31986054806647e-71	0.512284175406555	0.501	0.334	1.54375012469373e-66
VAPA	9.77189333063814e-164	0.511821010336333	0.906	0.807	1.81317480749991e-159
MFHAS1	2.16043953008299e-82	0.51171518950919	0.575	0.375	4.00869554806898e-78
DMAC2	5.57930075930918e-29	0.511707161782756	0.222	0.135	1.03523925588982e-24
ANAPC15	1.98156780036327e-44	0.511356360997384	0.42	0.287	3.67679905357404e-40
MRPL32	6.28174260296882e-40	0.511127958966573	0.357	0.233	1.16557733998086e-35
SNTB2	2.72911784258736e-44	0.511058423084741	0.32	0.196	5.06387815692085e-40
ESD	7.32666663271769e-84	0.51102495332066	0.69	0.527	1.35946299370077e-79
C5orf24	1.71307106106899e-31	0.511005637836631	0.351	0.241	3.17860335381352e-27
MRPL24	3.68521441364619e-38	0.509598048396067	0.349	0.231	6.83791534452051e-34
PGM2	7.73404452379134e-38	0.509079154128276	0.353	0.235	1.43505196138948e-33
USP54	7.4759893556065e-21	0.508731774513517	0.135	0.077	1.38716982493279e-16
SMIM4	1.78496185414653e-55	0.508471168647442	0.511	0.355	3.31199672036889e-51
GOSR1	1.03179913688971e-60	0.508418876040191	0.512	0.349	1.91450329849885e-56
MTRR	7.87443754252735e-20	0.508255763471976	0.173	0.108	1.46110188601595e-15
APOBR	3.03870420548934e-38	0.508217385275757	0.333	0.214	5.63831565328547e-34
TMEM87A	7.06472746928917e-84	0.508169968496793	0.655	0.467	1.31086018192661e-79
RER1	5.93998953657527e-85	0.508166677224772	0.737	0.598	1.10216505851154e-80
PDCD2	4.23211361910648e-45	0.507939010220539	0.433	0.298	7.85268682025208e-41
PRRG1	2.77995184773796e-34	0.507805841272794	0.141	0.065	5.15820065347778e-30
RTRAF	2.31899662774503e-99	0.507801071846909	0.801	0.66	4.3028982427809e-95
RPE	1.55806343192977e-54	0.507728732013667	0.386	0.237	2.89098669794568e-50
PTGR1	3.15256275231048e-40	0.507682100704268	0.301	0.186	5.8495801869121e-36
PLGRKT	1.28974139586972e-43	0.507405739364595	0.455	0.326	2.39311516003626e-39
TMEM35B	1.48328695161216e-62	0.507071986576956	0.598	0.439	2.75223893871636e-58
KIDINS220	6.94336537554858e-39	0.507032947951523	0.613	0.5	1.28834144543304e-34
DAXX	4.87553176762286e-32	0.507009285411364	0.293	0.19	9.04654919482422e-28
TTC4	2.95934318828803e-34	0.506860999645202	0.202	0.112	5.49106128586844e-30
CAND1	1.06509570384183e-59	0.506300817506159	0.494	0.333	1.97628507847851e-55
TANK	8.23249228677241e-34	0.506191790342083	0.88	0.812	1.52753894381062e-29
FXR2	1.97663240465728e-24	0.506092975890176	0.167	0.096	3.66764142684158e-20
WDR18	3.77100125154835e-26	0.506028799973292	0.259	0.171	6.99709282224796e-22
HIF1AN	6.64721536109735e-17	0.505948407201442	0.174	0.114	1.23339081025161e-12
ROCK2	4.05035166296093e-59	0.505696965580779	0.61	0.456	7.515427510624e-55
SIKE1	5.79839276427509e-32	0.50568456495367	0.277	0.177	1.07589177741124e-27
MOSPD3	1.04480034279989e-20	0.505566758421516	0.174	0.11	1.9386270360652e-16
SMIM14	1.4549218423249e-73	0.505188701086764	0.629	0.47	2.69960747843385e-69
C1orf52	8.57572151735112e-37	0.505107976337537	0.357	0.241	1.5912251275445e-32
ORMDL2	3.6905630653104e-55	0.504698319189117	0.52	0.368	6.84783976768344e-51
P4HTM	1.85488210245103e-25	0.504472794659262	0.204	0.126	3.44173374109788e-21
SLC25A25	1.31143880551984e-43	0.504113793933435	0.381	0.25	2.43337470364206e-39
CETN2	1.68600624705421e-34	0.503997608708667	0.256	0.156	3.1283845914091e-30
STMP1	2.53702739601009e-80	0.503860316536671	0.727	0.593	4.70745433329672e-76
MRPS22	4.17643497574626e-47	0.50363787591403	0.374	0.242	7.74937509749718e-43
CTSF	2.22393718095627e-31	0.503618304984689	0.237	0.144	4.12651543926436e-27
F8A1	6.69793556436723e-39	0.503581660808238	0.298	0.183	1.24280194396834e-34
ELOVL1	4.35962689580525e-47	0.503135578108406	0.532	0.392	8.08928770516664e-43
LAMTOR2	8.52928006921205e-91	0.502502846775018	0.772	0.633	1.5826079168423e-86
GPHN	6.64223967031581e-63	0.502415143827792	0.506	0.336	1.2324675708271e-58
DNAJA2	1.09435882520923e-54	0.502334121210438	0.574	0.426	2.03058280017573e-50
SMIM20	2.92226003963376e-46	0.502274587357434	0.49	0.347	5.42225350354045e-42
LSM5	8.81262996811656e-56	0.501578163508484	0.603	0.457	1.63518349058403e-51
MYOF	1.74203652254648e-111	0.501253631274235	0.71	0.526	3.23234876758499e-107
CENPN	5.64876050493656e-14	0.501223432316958	0.114	0.07	1.04812751169098e-09
SRI	8.31785489810031e-79	0.500782073109428	0.667	0.508	1.54337797634251e-74
HK3	2.16519432654754e-35	0.50054440251892	0.304	0.195	4.01751807290897e-31
BZW2	2.07324956155209e-39	0.500246978011904	0.511	0.385	3.84691456145991e-35
WRN	2.62219843974183e-33	0.500137563633863	0.286	0.183	4.86548920494096e-29
SH3RF3	3.88141062510135e-39	0.500031144523146	0.232	0.129	7.20195741487555e-35
PDIA6	1.35129752419992e-88	0.499868598924051	0.804	0.69	2.50733255615296e-84
IFNAR1	3.91785135410699e-64	0.499366530686134	0.654	0.501	7.26957318754552e-60
DBP	2.65230875676488e-33	0.499319960939345	0.239	0.145	4.92135889817723e-29
SLIRP	2.16851167723838e-88	0.499091723752152	0.707	0.543	4.02367341711582e-84
PAGR1	3.14570600610667e-31	0.49905802283609	0.301	0.197	5.83685749433092e-27
UBE2D1	1.04611897444171e-73	0.49897851573936	0.722	0.573	1.94107375707659e-69
TOB1	4.73984558691046e-79	0.498667126794841	0.722	0.549	8.79478348651236e-75
FAM114A2	3.68685310846543e-19	0.498275562523316	0.194	0.127	6.8409559427576e-15
CCDC47	4.04693841121285e-76	0.498076658141445	0.672	0.512	7.50909422200544e-72
TAF4B	3.11382421805151e-17	0.49802395322602	0.289	0.218	5.77770083659458e-13
FUT10	1.26067400422203e-20	0.497962307558314	0.143	0.082	2.33918061483398e-16
PIKFYVE	1.84166094507681e-47	0.497834449037616	0.549	0.409	3.41720188359002e-43
TNFRSF14	1.02977938571409e-74	0.497663350693508	0.663	0.506	1.9107556501925e-70
SLC30A1	1.45429275828472e-43	0.497605060058545	0.312	0.188	2.69844021299729e-39
SAAL1	1.82537471318774e-19	0.497560370027273	0.151	0.092	3.38698278031986e-15
NUDT15	1.22907287932046e-23	0.497495384535136	0.166	0.097	2.28054472757912e-19
NDUFS1	2.04782984663956e-50	0.497038068334192	0.49	0.347	3.7997482804397e-46
TAX1BP3	1.27826102172621e-64	0.496918548175935	0.531	0.367	2.37181332581298e-60
POMZP3	3.48747552927206e-16	0.496898097898763	0.107	0.062	6.47101084456431e-12
RAB14	5.236679833109e-71	0.496653562135137	0.669	0.522	9.71665943033376e-67
RAB4A	2.55860390318427e-55	0.496620957242092	0.576	0.423	4.74748954235841e-51
TMEM218	5.8132920823337e-36	0.496285345813508	0.309	0.199	1.07865634587702e-31
EXD2	1.65785456238267e-17	0.495987781155352	0.112	0.063	3.07614914050105e-13
PLOD3	1.4526929443657e-54	0.495737921411263	0.37	0.224	2.69547175827056e-50
KLF9	8.04691601418451e-89	0.495696470157034	0.639	0.435	1.49310526643194e-84
IARS2	3.90841813882122e-44	0.495397787798159	0.471	0.335	7.25206985658278e-40
PNO1	1.72846755336331e-25	0.494766068790386	0.276	0.186	3.20717154526562e-21
DHPS	7.83458146679148e-35	0.494496617025807	0.386	0.272	1.45370659116316e-30
MT-ND5	1.01820663027163e-93	0.494393843284996	0.875	0.792	1.88928240246901e-89
AIFM1	1.91036615100392e-36	0.494165102549637	0.29	0.181	3.54468439318778e-32
SELENOW	6.38434517963876e-69	0.493845286004419	0.682	0.549	1.18461524808197e-64
SPRTN	1.24415705095571e-14	0.493844645655553	0.171	0.116	2.30853340804831e-10
ACYP1	1.09538008792328e-32	0.493670190755561	0.193	0.107	2.03247775314165e-28
SYF2	2.61201622394502e-86	0.493604378896663	0.756	0.596	4.84659610352999e-82
ORMDL1	2.43215110038746e-56	0.493313699864388	0.589	0.443	4.51285636676893e-52
KLHL7	2.65387138140615e-31	0.493240472849931	0.284	0.183	4.92425834819912e-27
PVT1	8.73869526382616e-39	0.493226311006185	0.382	0.256	1.62146490620294e-34
MANBAL	1.31192150807949e-28	0.493206079321062	0.229	0.14	2.4342703582415e-24
NIPA2	3.80446575904479e-55	0.493182959383915	0.483	0.33	7.0591862159076e-51
MRPS34	6.51725807069203e-64	0.493169931217619	0.586	0.429	1.20927723501691e-59
ENDOG	3.09826705211337e-23	0.492906928667608	0.242	0.162	5.74883451519637e-19
C19orf12	6.70816203096368e-35	0.492906470499095	0.231	0.135	1.24469946484531e-30
UACA	8.23796210214784e-47	0.492815847476424	0.398	0.262	1.52855386805353e-42
WDR3	5.60947711804934e-21	0.492682431602777	0.138	0.079	1.04083847925406e-16
PUS7	6.2888943082996e-23	0.492632131531543	0.196	0.123	1.16690433890499e-18
XPOT	3.41156287901906e-21	0.492619560601337	0.268	0.189	6.33015492201987e-17
ETFRF1	4.11032430412931e-32	0.492482154245334	0.336	0.227	7.62670674631193e-28
LEO1	2.95601440209361e-32	0.492220524937862	0.232	0.139	5.4848847230847e-28
AHNAK	5.99966791540296e-168	0.492104177377493	0.951	0.882	1.11323838170302e-163
GRSF1	3.51998697786954e-61	0.491903141802047	0.555	0.39	6.53133583743694e-57
DUSP8	7.71377850176868e-18	0.491798563635859	0.111	0.062	1.43129160100318e-13
PLPP1	1.18370791062767e-13	0.491587114144458	0.139	0.092	2.19637002816963e-09
PPM1G	7.79912628040504e-63	0.491536240078394	0.594	0.44	1.44712788132916e-58
RANBP10	1.04973557677537e-25	0.491054896802654	0.221	0.14	1.94778436270669e-21
WDR12	5.86994588183693e-26	0.489885271377835	0.208	0.128	1.08916845837484e-21
FAM3A	5.92429080015092e-28	0.489584797641995	0.251	0.161	1.099252157968e-23
RABGGTB	2.01892087074664e-53	0.48956670018125	0.536	0.39	3.74610767567039e-49
SIRT6	5.57793085460534e-18	0.489325846720657	0.216	0.149	1.03498507007202e-13
C16orf86	1.35417080653518e-10	0.488948918055048	0.106	0.069	2.51266393152603e-06
RBM28	9.60493755914223e-35	0.488355697445249	0.286	0.179	1.78219616409884e-30
RACGAP1	1.5094344976526e-29	0.488182784179865	0.185	0.104	2.8007557103944e-25
HSPA1A	9.49530059182366e-296	0.487798187546529	0.903	0.601	1.76185302481288e-291
INPP5F	5.47311687568772e-36	0.487499728127766	0.296	0.187	1.01553683628386e-31
EED	2.17755223367935e-29	0.487371748197586	0.308	0.206	4.04044816959203e-25
PRPF31	2.12088564460522e-45	0.487315028960873	0.456	0.315	3.93530331356498e-41
CAMK1	2.5007757186547e-23	0.487065301512277	0.353	0.266	4.6401893459638e-19
TMEM69	1.84912022134847e-24	0.486989031578666	0.23	0.148	3.43104257071208e-20
SEH1L	1.16907956469803e-25	0.486820832737783	0.32	0.225	2.1692271322972e-21
ADCY9	8.87589121697472e-17	0.486556615618759	0.224	0.159	1.64692161530966e-12
EXOC5	9.50820285799513e-56	0.486485330352364	0.475	0.322	1.764247040301e-51
POLR2C	1.61729523968821e-38	0.486112832644919	0.322	0.207	3.00089131724147e-34
OMA1	1.2350374340382e-07	0.48591306298903	0.108	0.078	0.00229161195885788
DOK1	1.40626045769546e-48	0.485585384527286	0.348	0.21	2.60931627925392e-44
TTC5	8.84534014993754e-24	0.485581169697825	0.181	0.108	1.64125286482091e-19
ZDHHC12	2.71960203110888e-37	0.485555828803515	0.405	0.28	5.04622156872254e-33
SNRPC	1.01993903884663e-60	0.485477878051684	0.643	0.489	1.89249688657992e-56
RIOK3	1.91722701168354e-72	0.485242259018935	0.682	0.52	3.55741472017882e-68
ZNF318	4.08483767863011e-19	0.485220461361826	0.188	0.122	7.57941631269817e-15
TXNDC12	8.59953214530612e-60	0.484957816968069	0.641	0.495	1.59564318956155e-55
HSPE1	8.32821264529475e-141	0.484692509508538	0.843	0.682	1.54529985633444e-136
HEBP1	6.11728112312864e-51	0.484603764691303	0.533	0.381	1.13506151239652e-46
NAGLU	3.19222211612094e-43	0.484509284774862	0.365	0.234	5.9231681364624e-39
KAT8	1.4621881364225e-38	0.484170167782225	0.478	0.352	2.71309008713196e-34
ANKRD39	5.98194540476132e-15	0.483872754858543	0.144	0.093	1.10994996985346e-10
GPATCH4	1.48423883452957e-23	0.483729463188009	0.207	0.13	2.75400515746963e-19
WDR91	1.80023585223483e-35	0.483620798492112	0.373	0.256	3.34033762382173e-31
SLC35A1	2.81045439312951e-35	0.482985017348246	0.289	0.182	5.2147981264518e-31
GOLGA7	3.91656530053267e-49	0.482851358047873	0.56	0.421	7.26718691513836e-45
SLC25A11	8.6242042732339e-39	0.482752360222196	0.525	0.402	1.60022110289855e-34
MED4	7.32568057667823e-52	0.482573038228311	0.594	0.448	1.35928003100265e-47
ZNF639	1.40761567559901e-33	0.482506941788387	0.243	0.146	2.61183088607397e-29
ACOX1	4.32874136741906e-41	0.482482552708492	0.39	0.262	8.03197960724607e-37
ARL8A	1.41128624681344e-82	0.482456958752998	0.691	0.526	2.61864163096234e-78
PLK3	2.0153820595246e-78	0.482451831191166	0.618	0.435	3.73954141144789e-74
DHX32	1.02279728432006e-38	0.482365070539898	0.272	0.161	1.89780036105587e-34
TFEC	1.73682066829582e-24	0.482205928513297	0.75	0.669	3.22267075002289e-20
AKT3	2.15114964812967e-75	0.481945958169535	0.735	0.569	3.9914581721046e-71
SDCBP	3.24921315216389e-182	0.481323115619255	0.957	0.916	6.0289150038401e-178
EIF2B2	1.71401166351664e-19	0.480964287038282	0.209	0.14	3.18034864165512e-15
LYPLA2	4.26040947186497e-36	0.480899242179143	0.33	0.214	7.90518977504545e-32
REEP3	2.18507522945343e-57	0.48080472235326	0.573	0.42	4.05440708825084e-53
PRPF18	1.52778747238106e-30	0.480661852970512	0.351	0.243	2.83480965500305e-26
PIGBOS1	2.32049826965223e-25	0.480487812771887	0.246	0.16	4.30568453933971e-21
RINT1	9.09100501697461e-19	0.480449389046758	0.158	0.099	1.68683598089964e-14
BRK1	6.30344174116102e-112	0.480369306916998	0.846	0.747	1.16960361507243e-107
TOMM40	2.95449533083752e-37	0.480258633427372	0.336	0.223	5.48206608636901e-33
DHX35	5.77941335693789e-17	0.48005757991238	0.142	0.088	1.07237014837983e-12
APP	1.75438573210776e-105	0.479957099343835	0.777	0.627	3.25526272592595e-101
DKC1	4.89423036585608e-38	0.479894647986607	0.357	0.237	9.08124444384596e-34
LETM1	7.1686786557763e-20	0.47934004663969	0.226	0.155	1.33014832457929e-15
AGPAT5	4.88616562152017e-27	0.479116613411977	0.269	0.176	9.06628031073068e-23
MDM1	5.70085876361099e-13	0.478969433353322	0.112	0.07	1.05779434358802e-08
SLC12A4	2.98361658865771e-17	0.478582186772069	0.127	0.075	5.53610058025439e-13
SDHAF3	5.15061686762565e-29	0.478574622345123	0.241	0.15	9.5569695978794e-25
EIF4A2	1.2509167799108e-87	0.478412950738359	0.813	0.684	2.32107608512449e-83
RNPS1	1.77846137000077e-71	0.47805079878663	0.672	0.513	3.29993507203642e-67
OSTF1	6.19396073520577e-110	0.477974010892469	0.822	0.693	1.14928941441743e-105
IMPACT	4.63880818551709e-32	0.47795820585984	0.323	0.216	8.60730858822695e-28
PDCD6	9.42054421349684e-85	0.477833377740755	0.72	0.572	1.74798197881434e-80
SHQ1	9.36955372022729e-33	0.477759445437966	0.21	0.119	1.73852069278817e-28
TRMT5	1.2443990122507e-25	0.477738348398168	0.136	0.071	2.30898236723117e-21
NDUFA7	2.75924923219185e-42	0.477715326154541	0.539	0.409	5.11978695033198e-38
FAM104A	1.88496908018143e-21	0.477424670690617	0.245	0.166	3.49756012827665e-17
JAGN1	2.93246524843049e-31	0.476971503698398	0.371	0.262	5.44118926846277e-27
ANKRA2	3.37349135097258e-23	0.476916111367609	0.19	0.117	6.25951320172962e-19
CCT5	3.09750267750257e-64	0.476887631376332	0.659	0.508	5.74741621810601e-60
SELENON	1.80997819830365e-25	0.476683956417512	0.352	0.259	3.35841454695241e-21
PTGES3	3.8749973487441e-144	0.476658593851218	0.885	0.776	7.19005758059467e-140
MICAL3	4.81816149606558e-28	0.4766461582533	0.215	0.131	8.94009865594969e-24
SMYD2	1.78972097147839e-32	0.476632200849255	0.293	0.187	3.32082726257815e-28
C6orf136	8.2436719447088e-18	0.476013362650286	0.138	0.083	1.52961332934072e-13
TIAM1	1.99797713707933e-69	0.475874093810716	0.767	0.616	3.70724657785069e-65
C1orf43	3.30810252824871e-66	0.475863533741763	0.764	0.651	6.13818424116548e-62
AP5M1	6.00997784854091e-42	0.475672627482561	0.303	0.185	1.11515138979677e-37
NSMCE4A	2.90599413630188e-29	0.475472398616925	0.331	0.228	5.39207211990815e-25
RNF167	1.96678687373955e-33	0.475459908566431	0.367	0.252	3.64937304422374e-29
RECK	1.51557351511297e-24	0.475445301212261	0.151	0.085	2.81214665729212e-20
ATL3	3.29417736716293e-52	0.475189026363487	0.531	0.382	6.11234610477082e-48
SERINC1	1.5569144054206e-100	0.475052390860563	0.843	0.727	2.88885467925792e-96
KATNB1	1.55219109283753e-15	0.474987484624391	0.108	0.063	2.88009057276003e-11
CHCHD2	1.87485746656496e-173	0.474731592232948	0.932	0.865	3.47879802921129e-169
CNPY2	5.24863836497662e-76	0.474464013425329	0.571	0.4	9.73884848621411e-72
CGRRF1	1.92172964426069e-24	0.474412620540754	0.194	0.12	3.56576935492572e-20
PRR13	1.46195235985083e-99	0.474317184528789	0.822	0.697	2.71265260370322e-95
DDX55	1.45835723485814e-15	0.474225827970704	0.178	0.12	2.70598184927929e-11
MTIF2	7.59550736617935e-28	0.474113192205721	0.305	0.207	1.40934639179458e-23
ARRDC4	9.85582214940622e-48	0.474057658850544	0.299	0.171	1.82874779982232e-43
SERAC1	4.29185826813963e-23	0.473965673506926	0.181	0.111	7.96354301653308e-19
TM7SF3	7.42441907511414e-44	0.473954025351577	0.451	0.313	1.37760095938743e-39
C8orf82	5.48294886127151e-25	0.473801435197871	0.261	0.175	1.01736116120893e-20
KCNN4	6.65553486607371e-54	0.473357508170802	0.379	0.232	1.23493449439998e-49
IKZF5	3.44894802161298e-22	0.472991355367077	0.195	0.124	6.39952305410289e-18
ERAP1	4.33947000956142e-35	0.472550731338773	0.42	0.299	8.05188660274122e-31
BORCS8	4.15073251519116e-24	0.472513384972718	0.264	0.178	7.7016841819372e-20
COX7A2	3.76840933519228e-93	0.472299621328374	0.86	0.789	6.99228352144927e-89
NFU1	2.14804856487062e-42	0.472153709797145	0.432	0.296	3.98570411211743e-38
MRPS16	1.17490202559256e-53	0.472106982966106	0.519	0.375	2.180030708487e-49
PTMA	1.72363564918426e-237	0.472058659984146	0.991	0.972	3.19820594706139e-233
ATOX1	1.79371557618678e-110	0.471211259627913	0.831	0.693	3.32823925161456e-106
TMEM68	1.37662829534667e-27	0.470958375160839	0.165	0.091	2.55433380201575e-23
RING1	4.04528534731855e-37	0.470825839730766	0.375	0.256	7.50602696194957e-33
STT3A	1.11567043033265e-44	0.47070901293923	0.365	0.233	2.07012648348223e-40
FUNDC1	4.52317285915288e-24	0.470506310530275	0.218	0.139	8.39274724015817e-20
ANXA7	5.8289904580643e-84	0.470169025235246	0.791	0.657	1.08156917949383e-79
TMEM242	3.53200160131454e-36	0.470128283973519	0.371	0.255	6.55362897123913e-32
COX6A1	3.46689910909103e-101	0.469667765871289	0.874	0.797	6.43283129691841e-97
CNBP	4.002849160656e-123	0.469350426729164	0.878	0.771	7.42728661759721e-119
STX10	6.41219955101501e-50	0.469194502841908	0.523	0.374	1.18978362669083e-45
FRAT2	7.83924354623e-40	0.469138029597026	0.315	0.197	1.45457164000298e-35
PSMD2	3.56671663183546e-51	0.468787650724437	0.608	0.475	6.61804271037069e-47
GSPT1	7.64986703364864e-74	0.468686951614452	0.691	0.527	1.4194328280935e-69
PTPN22	3.71443860645157e-32	0.46861082293359	0.379	0.27	6.89214083427088e-28
GINM1	1.56327698243684e-55	0.468426349287507	0.54	0.383	2.90066044091156e-51
IK	6.48529243977517e-60	0.468370734697228	0.632	0.476	1.20334601220028e-55
TBL2	3.88173128368198e-20	0.468240400666859	0.175	0.11	7.20255239687191e-16
SMIM26	1.57236349879156e-67	0.468210977680736	0.696	0.544	2.91752047200774e-63
YIPF3	2.87102130285443e-49	0.468052785635054	0.555	0.416	5.3271800274464e-45
NECAP1	1.7406368375721e-22	0.467609918506232	0.256	0.174	3.22975165211503e-18
PSMC1	7.65662311840797e-61	0.467463429818044	0.671	0.526	1.4206864196206e-56
VNN1	1.77072626545356e-20	0.46742899388832	0.207	0.137	3.28558258554909e-16
SPNS1	3.54496858460867e-47	0.467353493297743	0.462	0.322	6.57768920874139e-43
ESYT1	1.55929791854338e-32	0.467047038387366	0.327	0.219	2.89327728785724e-28
DDHD1	2.09171871665495e-47	0.467018771656568	0.594	0.455	3.88118407875327e-43
NIPSNAP2	3.24724102206311e-79	0.466844553125911	0.664	0.493	6.0252557164381e-75
NUP37	9.71406962837358e-17	0.466836056683377	0.185	0.124	1.80244561954472e-12
SUPT3H	5.47901720286668e-23	0.466635305597212	0.404	0.309	1.01663164199191e-18
NEU1	4.48691528822946e-74	0.466597237348919	0.601	0.419	8.32547131730976e-70
CLPX	1.14108930061173e-31	0.466481705200208	0.338	0.229	2.11729119728507e-27
PEX14	2.75821081796529e-38	0.466393583730039	0.346	0.225	5.1178601727346e-34
EIF5A	3.02728038519718e-81	0.46634576880541	0.803	0.68	5.61711875473336e-77
TSPAN31	6.84311989286031e-30	0.466307675045083	0.341	0.237	1.26974089612023e-25
NUP88	6.38852816153921e-18	0.466257338812464	0.236	0.167	1.1853914003736e-13
C9orf78	7.41744443870277e-60	0.466245366669212	0.588	0.426	1.3763068156013e-55
[truncated: 2,404 more rows]
