# Supplementary material for: Identification of an Osteochondral Erosion Process in Gout Driven by Fibrinogen‐Integrin Activation and Local MSU Crystallization
Source: Adv Sci (Weinh). 2026 Jul 13:e76383. Online ahead of print. doi: 10.1002/advs.76383 (PMC13360169; doi:10.1002/advs.76383)
Supplement: Supplementary file 8 — Supporting File 8: advs76383‐sup‐0008‐TableS7.xlsx. [file ADVS-9999-e76383-s006.xlsx]

## Sheet: Sheet1
Table S7. Matrix-degradation-associated genes
Gene
ACP5
CTSK
MMP9
MMP14
ITGB3
ITGB5
DCSTAMP
OCSTAMP
ATP6V0D2
CA2
SPP1
TNFRSF11A
CALCR
NFKB1
VIM
FN1
