# Supplementary material for: Identification of an Osteochondral Erosion Process in Gout Driven by Fibrinogen‐Integrin Activation and Local MSU Crystallization
Source: Adv Sci (Weinh). 2026 Jul 13:e76383. Online ahead of print. doi: 10.1002/advs.76383 (PMC13360169; doi:10.1002/advs.76383)
Supplement: Supplementary file 10 — Supporting File 10: advs76383‐sup‐0010‐TableS9.xlsx. [file ADVS-9999-e76383-s001.xlsx]

## Sheet: Sheet1
Table S9. Definitions for the disease phenotype.
Phenotype		Field ID	Description	Matching Code
Gout	First occurrences	131858	Date M10 first reported (gout)
		131023	Source of report of M10 (gout)
	Death register	40001	Underlying (primary) cause of death: ICD10	M10
		40002	Contributory (secondary) causes of death: ICD10	M10
	Hospital inpatient	41280	Date of first in-patient diagnosis - ICD10	M10
		41270	Diagnoses - ICD10	M10
