# Supplementary material for: Identification of an Osteochondral Erosion Process in Gout Driven by Fibrinogen‐Integrin Activation and Local MSU Crystallization
Source: Adv Sci (Weinh). 2026 Jul 13:e76383. Online ahead of print. doi: 10.1002/advs.76383 (PMC13360169; doi:10.1002/advs.76383)
Supplement: Supplementary file 11 — Supporting File 11: advs76383‐sup‐0011‐TableS10.xlsx. [file ADVS-9999-e76383-s003.xlsx]

## Sheet: Sheet 1
Table S10. Correlation summary between FGA and other proteins.
X Protein	Y Protein	Method	R	P value	N of samples
MMP13	FGA	spearman	0.0018	0.958	882
MMP1	FGA	spearman	0.1103	0.00117	864
MMP3	FGA	spearman	-0.0749	0.023	922
MMP7	FGA	spearman	0.2875	1.49e-18	898
MMP8	FGA	spearman	0.1406	1.82e-05	923
MMP9	FGA	spearman	0.134	4.53e-05	920
MMP10	FGA	spearman	0.0834	0.0117	912
MMP12	FGA	spearman	0.3133	4.22e-22	907
MMP15	FGA	spearman	-0.0225	0.494	926
COMP	FGA	spearman	0.0774	0.0202	901
ANXA5	FGA	spearman	0.1294	0.000118	880
TNF	FGA	spearman	0.3042	1.11e-20	898
IL1B	FGA	spearman	0.1537	3.93e-06	894
ITGA11	FGA	spearman	-0.2079	3.48e-10	894
ITGA2	FGA	spearman	0.0483	0.144	917
ITGA5	FGA	spearman	0.3083	9.55e-22	922
ITGA6	FGA	spearman	0.0258	0.442	894
ITGAL	FGA	spearman	0.1053	0.00152	905
ITGAM	FGA	spearman	0.0364	0.27	922
ITGAV	FGA	spearman	-0.1588	1.28e-06	920
ITGAX	FGA	spearman	0.1007	0.00234	912
ITGB1	FGA	spearman	0.064	0.053	914
ITGB2	FGA	spearman	0.093	0.00476	919
ITGB5	FGA	spearman	0.0902	0.00625	918
ITGB6	FGA	spearman	-0.087	0.00895	901
ITGB7	FGA	spearman	-0.0297	0.368	920
